# Supplementary material for: Single-nucleus transcriptomics reveals functional compartmentalization in syncytial skeletal muscle cells
Source: Nat Commun. 2020 Dec 11;11:6375. doi: 10.1038/s41467-020-20064-9 (PMC7732842; doi:10.1038/s41467-020-20064-9)
Supplement: Supplementary file 2 — Supplementary Data 1 [file 41467_2020_20064_MOESM2_ESM.xlsx]

## Sheet: Sheet1
Rank	d0	7 d.p.i.	14 d.p.i.
1	Arrdc2	Slc26a2	Gm29216
2	Gm26872	F830016B08Rik	Gm28661
3	Igf2bp3	Mettl21c	Gm10925
4	Fam117a	Gm4841	Gm28437
5	A730017C20Rik	Cish	Gm26870
6	Pfkfb3	Ankrd1	Gm13340
7	Pdk4	Timp3	Myh2
8	Gm37100	2810474O19Rik	H19
9	2310065F04Rik	Ddit4l	RP24-89C11.2
10	Mzf1	Col1a1	Gm28439
11	Tcap	RP23-56N1.3	Nmrk2
12	1110018N20Rik	5730419F03Rik	Gm28438
13	Mylk4	Apoe	Casq2
14	Fbxo32	Fhl1	Igf2
15	Gtf3c1	Xirp1	Casq1
16	Gpt2	Bhlhe40	Acta1
17	E230001N04Rik	Rcan1	Malat1
18	Cdkn1a	Upf3b	Ankrd23
19	Ucp3	BC023105	RP24-89C11.1
20	Tango2	Ankrd2	Dmpk
21	Plxna4	Csrp3	Hrc
22	4932441J04Rik	Sparc	Cox6a2
23	Cpeb3	Igfn1	Bend4
24	Gm26917	Ugp2	Bcl6
25	Dkk2	Tln1	Tmem38a
26	Ptp4a3	Prrc1	Mir99ahg
27	Pik3ip1	Myl1	Tpm1
28	Gadd45g	Eef1a1	Gm13341
29	D730001G18Rik	Socs2	Tm6sf1
30	Lrrc30	RP23-38L11.1	Itm2a
31	Gm26740	1110002E22Rik	Cbfa2t3
32	Smox	Tmsb4x	RP23-50E10.4
33	Mafb	Actn2	Kif1b
34	Hmgb1-ps8	Actc1	Dot1l
35	Zfp120	Slc16a6	G0s2
36	Glul	Nrep	Sypl2
37	Cyp27a1	Myl6	Gm10222
38	St8sia2	Bdnf	Nfic
39	Gm24601	Actg1	RP23-50E10.2
40	Gpcpd1	Sat1	Myl1
41	RP23-15G1.2	A230072E10Rik	Fabp3
42	Tbc1d1	Eno1	Tfrc
43	Tob2	Pdlim5	RP23-50E10.5
44	Plin3	Mkl2	Itga7
45	Ankrd9	Azin1	Lmod3
46	Klf15	Prkg1	Rtn2
47	Pde7a	Plcd4	Tpm2
48	Mt1	Adamts1	Lmod2
49	Rpl24	Parp3	Dleu2
50	Per3	Runx1	Tnk2
