# Supplementary material for: Single-nucleus transcriptomics reveals functional compartmentalization in syncytial skeletal muscle cells
Source: Nat Commun. 2020 Dec 11;11:6375. doi: 10.1038/s41467-020-20064-9 (PMC7732842; doi:10.1038/s41467-020-20064-9)
Supplement: Supplementary file 11 — Source Data [file 41467_2020_20064_MOESM11_ESM.xlsx]

## Sheet: Figure 6d
Gene
Pdgfrb	Dox 0	Dox 100ng	Dox 1µg		Paired Student's t-test (two-tailed)
1st	1	1.51047	2.46229		Gene	Comparison	p-values
2nd	1	1.40444	3.04196		Pdgfrb	0 vs 100ng	0.0049
3rd	1	1.49485	1.91189		Pdgfrb	0 vs 1µg	0.0458
Col1a1					Col1a1	0 vs 1µg	0.0144
1st	1	1.20164	1.6077		Col6a1	0 vs 100ng	0.0196
2nd	1	1.08298	1.40444		Col6a1	0 vs 1µg	0.0126
3rd	1	1.58008	1.46917		Col6a3	0 vs 100ng	0.0263
Col5a3					Col6a3	0 vs 1µg	0.0256
1st	1	1.99308	2.39496		Lrp1	0 vs 1µg	0.0006
2nd	1	1.91189	2.30537		Mgp	0 vs 1µg	0.0161
3rd	1	3.42238	4.11245		Fstl1	0 vs 100ng	0.0052
Col6a1					Fstl1	0 vs 1µg	0.0418
1st	1	1.24401	1.95884		Cilp	0 vs 1µg	0.0187
2nd	1	1.3566	1.68763
3rd	1	1.40444	1.69937
Col6a3
1st	1	2.06337	3.19319
2nd	1	1.80876	2.37019
3rd	1	2.43682	3.45815
Lrp1
1st	1	1.09051	1.5966
2nd	1	1.02101	1.64718
3rd	1	1.24401	1.6358
Mgp
1st	1	1.29684	1.68763
2nd	1	1.16473	1.47427
3rd	1	1.60214	1.7411
Fstl1
1st	1	3.03143	5.55967
2nd	1	3.605	3.74509
3rd	1	3.43426	3.35195
Cilp
1st	1	1.27015	1.69349
2nd	1	2.08493	2.13613
3rd	1	2.04202	1.93858

## Sheet: Supplementary Fig. 2a-2b
sample_name	nUMI in nucleus (in exon)	nGene per nucleus (cut-off 5)	nUMI per nucleus (exon + intron)
d14_b1_plate 1_nucleus 1	4392	2030	11586
d14_b1_plate 1_nucleus 2	4517	2218	14346
d14_b1_plate 1_nucleus 3	2052	1116	6159
d14_b1_plate 1_nucleus 4	5395	2529	17014
d14_b1_plate 1_nucleus 5	2715	1393	8379
d14_b1_plate 1_nucleus 6	3770	1853	13205
d14_b1_plate 1_nucleus 7	3374	1706	10800
d14_b1_plate 1_nucleus 8	3683	1924	11823
d14_b1_plate 1_nucleus 9	3339	1716	10965
d14_b1_plate 1_nucleus 10	3163	1532	10015
d14_b1_plate 1_nucleus 11	1383	775	3757
d14_b1_plate 1_nucleus 12	2055	1052	6230
d14_b1_plate 1_nucleus 13	2537	1360	7426
d14_b1_plate 1_nucleus 14	2183	1205	6758
d14_b1_plate 1_nucleus 15	2506	1346	8258
d14_b1_plate 1_nucleus 16	2198	1205	6071
d14_b1_plate 1_nucleus 17	884	516	2401
d14_b1_plate 1_nucleus 18	1933	1153	6015
d14_b1_plate 1_nucleus 19	3484	1778	10765
d14_b1_plate 1_nucleus 20	3416	1692	10249
d14_b1_plate 1_nucleus 21	1879	944	5004
d14_b1_plate 1_nucleus 22	1055	629	2848
d14_b1_plate 1_nucleus 23	2750	1413	8614
d14_b1_plate 1_nucleus 24	1528	899	4399
d14_b1_plate 1_nucleus 25	2430	1302	6760
d14_b1_plate 1_nucleus 26	1959	1106	5681
d14_b1_plate 1_nucleus 27	1132	635	3159
d14_b1_plate 1_nucleus 28	2227	1202	6321
d14_b1_plate 1_nucleus 29	1640	958	4603
d14_b1_plate 1_nucleus 30	2232	1154	6707
d14_b1_plate 1_nucleus 31	1997	1017	5922
d14_b1_plate 1_nucleus 32	2563	1400	7661
d14_b1_plate 1_nucleus 33	1356	856	3781
d14_b1_plate 1_nucleus 34	2545	1399	7597
d14_b1_plate 1_nucleus 35	3880	1961	12438
d14_b1_plate 1_nucleus 36	3446	1696	10638
d14_b1_plate 1_nucleus 37	1965	1218	6417
d14_b1_plate 1_nucleus 38	3745	1891	12052
d14_b1_plate 1_nucleus 39	4062	2055	13406
d14_b1_plate 1_nucleus 40	3018	1556	8428
d14_b1_plate 1_nucleus 41	2232	1238	6373
d14_b1_plate 1_nucleus 42	2369	1307	7291
d14_b1_plate 1_nucleus 43	2710	1420	7807
d14_b1_plate 1_nucleus 44	3082	1695	19238
d14_b1_plate 1_nucleus 45	2439	1235	7259
d14_b1_plate 1_nucleus 46	2061	1084	6100
d14_b1_plate 1_nucleus 47	2210	1265	6883
d14_b1_plate 1_nucleus 48	4342	2122	13773
d14_b1_plate 1_nucleus 49	1935	1020	5758
d14_b1_plate 1_nucleus 50	4827	2265	13912
d14_b1_plate 1_nucleus 51	2389	1274	7170
d14_b1_plate 1_nucleus 52	2518	1300	6946
d14_b1_plate 1_nucleus 53	1781	955	4825
d14_b1_plate 1_nucleus 54	1217	683	3255
d14_b1_plate 1_nucleus 55	2498	1359	7760
d14_b1_plate 1_nucleus 56	2742	1406	8365
d14_b1_plate 1_nucleus 57	2026	1133	5908
d14_b1_plate 1_nucleus 58	2264	1357	5536
d14_b1_plate 1_nucleus 59	1959	1076	5532
d14_b1_plate 1_nucleus 60	5596	2493	16993
d14_b1_plate 1_nucleus 61	1649	873	4616
d14_b1_plate 1_nucleus 62	1132	670	2886
d14_b1_plate 1_nucleus 63	3668	1771	10778
d14_b1_plate 1_nucleus 64	3420	1579	10201
d14_b1_plate 1_nucleus 65	2490	1276	7535
d14_b1_plate 1_nucleus 66	1843	1061	5666
d14_b1_plate 1_nucleus 67	3999	2030	13941
d14_b1_plate 1_nucleus 68	3676	1864	10522
d14_b1_plate 1_nucleus 69	967	562	2547
d14_b1_plate 1_nucleus 70	1674	965	5370
d14_b1_plate 1_nucleus 71	881	561	2167
d14_b1_plate 1_nucleus 72	2086	1086	5875
d14_b1_plate 1_nucleus 73	1318	751	3722
d14_b1_plate 1_nucleus 74	934	615	1943
d14_b1_plate 1_nucleus 75	2837	1468	8631
d14_b1_plate 1_nucleus 76	2935	1512	8023
d14_b1_plate 1_nucleus 77	2949	1565	8683
d14_b1_plate 1_nucleus 78	4405	2037	9593
d14_b1_plate 1_nucleus 79	2060	1183	6578
d14_b1_plate 1_nucleus 80	3866	1934	11859
d14_b1_plate 10_nucleus 1	4382	2189	14036
d14_b1_plate 10_nucleus 2	2847	1480	8357
d14_b1_plate 10_nucleus 3	3157	1587	9597
d14_b1_plate 10_nucleus 4	3843	1886	11369
d14_b1_plate 10_nucleus 5	3283	1593	10019
d14_b1_plate 10_nucleus 6	1121	714	3553
d14_b1_plate 10_nucleus 7	3953	1989	12919
d14_b1_plate 10_nucleus 8	2270	1319	6786
d14_b1_plate 10_nucleus 9	4264	2088	13379
d14_b1_plate 10_nucleus 10	2586	1373	7403
d14_b1_plate 10_nucleus 11	2838	1474	8434
d14_b1_plate 10_nucleus 12	3336	1603	9744
d14_b1_plate 10_nucleus 13	2597	1431	7939
d14_b1_plate 10_nucleus 14	2172	1207	6155
d14_b1_plate 10_nucleus 15	1471	839	3668
d14_b1_plate 10_nucleus 16	1894	1098	5640
d14_b1_plate 10_nucleus 17	1843	1098	5440
d14_b1_plate 10_nucleus 18	3325	1737	10087
d14_b1_plate 10_nucleus 19	3140	1680	10197
d14_b1_plate 10_nucleus 20	3408	1693	10269
d14_b1_plate 10_nucleus 21	3090	1539	8870
d14_b1_plate 10_nucleus 22	4827	2239	14350
d14_b1_plate 10_nucleus 23	1047	598	2442
d14_b1_plate 10_nucleus 24	3206	1685	9494
d14_b1_plate 10_nucleus 25	4022	1988	9513
d14_b1_plate 10_nucleus 26	2857	1479	8552
d14_b1_plate 10_nucleus 27	1949	1033	5411
d14_b1_plate 10_nucleus 28	2391	1234	6900
d14_b1_plate 10_nucleus 29	2969	1546	9230
d14_b1_plate 10_nucleus 30	967	605	2736
d14_b1_plate 10_nucleus 31	3629	1804	10212
d14_b1_plate 10_nucleus 32	2911	1469	9005
d14_b1_plate 10_nucleus 33	2601	1351	7196
d14_b1_plate 10_nucleus 34	2106	1096	6294
d14_b1_plate 10_nucleus 35	2737	1426	8056
d14_b1_plate 10_nucleus 36	4100	2013	11991
d14_b1_plate 10_nucleus 37	2804	1521	8543
d14_b1_plate 10_nucleus 38	2432	1359	6524
d14_b1_plate 10_nucleus 39	2349	1227	7617
d14_b1_plate 10_nucleus 40	2272	1151	6654
d14_b1_plate 10_nucleus 41	3568	1751	11760
d14_b1_plate 10_nucleus 42	2886	1500	9750
d14_b1_plate 10_nucleus 43	2551	1364	7852
d14_b1_plate 10_nucleus 44	2406	1310	7402
d14_b1_plate 10_nucleus 45	2758	1492	8165
d14_b1_plate 10_nucleus 46	4466	1860	11327
d14_b1_plate 10_nucleus 47	2077	1054	5644
d14_b1_plate 10_nucleus 48	1588	1062	5617
d14_b1_plate 10_nucleus 49	2511	1348	6866
d14_b1_plate 10_nucleus 50	3253	1732	9947
d14_b1_plate 10_nucleus 51	1661	1020	4502
d14_b1_plate 10_nucleus 52	2394	1278	6680
d14_b1_plate 10_nucleus 53	2128	1138	6494
d14_b1_plate 10_nucleus 54	3514	1787	10723
d14_b1_plate 10_nucleus 55	3699	1893	11219
d14_b1_plate 10_nucleus 56	3993	1934	12199
d14_b1_plate 10_nucleus 57	2017	1170	5374
d14_b1_plate 10_nucleus 58	3255	1630	9700
d14_b1_plate 10_nucleus 59	3143	1602	9300
d14_b1_plate 10_nucleus 60	1999	1091	5778
d14_b1_plate 10_nucleus 61	2963	1593	9485
d14_b1_plate 10_nucleus 62	2050	1102	5469
d14_b1_plate 10_nucleus 63	2514	1323	7020
d14_b1_plate 10_nucleus 64	1970	1122	6344
d14_b1_plate 10_nucleus 65	3232	1561	9590
d14_b1_plate 10_nucleus 66	3267	1628	9492
d14_b1_plate 10_nucleus 67	2645	1355	7243
d14_b1_plate 10_nucleus 68	3640	1823	10820
d14_b1_plate 10_nucleus 69	3710	1840	11920
d14_b1_plate 10_nucleus 70	2465	1364	7449
d14_b1_plate 10_nucleus 71	1269	775	3245
d14_b1_plate 10_nucleus 72	5195	2421	17297
d14_b1_plate 10_nucleus 73	2910	1475	8364
d14_b1_plate 10_nucleus 74	1544	834	3988
d14_b1_plate 10_nucleus 75	2349	1310	6963
d14_b1_plate 10_nucleus 76	3860	1909	10725
d14_b1_plate 10_nucleus 77	1984	1038	5848
d14_b1_plate 10_nucleus 78	1809	1014	5068
d14_b1_plate 10_nucleus 79	776	537	2180
d14_b1_plate 10_nucleus 80	3125	1610	9062
d14_b1_plate 10_nucleus 81	2645	1386	7664
d14_b1_plate 10_nucleus 82	1981	1150	5934
d14_b1_plate 10_nucleus 83	2195	1204	6241
d14_b1_plate 10_nucleus 84	3792	1930	11266
d14_b1_plate 10_nucleus 85	3381	1779	10248
d14_b1_plate 10_nucleus 86	2688	1367	8153
d14_b1_plate 10_nucleus 87	763	543	1775
d14_b1_plate 2_nucleus 1	4752	2275	14493
d14_b1_plate 2_nucleus 2	2829	1440	8324
d14_b1_plate 2_nucleus 3	2649	1326	7614
d14_b1_plate 2_nucleus 4	3996	2211	13148
d14_b1_plate 2_nucleus 5	3217	1543	8501
d14_b1_plate 2_nucleus 6	3583	1721	11205
d14_b1_plate 2_nucleus 7	2647	1498	8019
d14_b1_plate 2_nucleus 8	3400	1781	10755
d14_b1_plate 2_nucleus 9	1653	955	3239
d14_b1_plate 2_nucleus 10	2219	1216	6977
d14_b1_plate 2_nucleus 11	4713	2344	15426
d14_b1_plate 2_nucleus 12	5042	2368	10406
d14_b1_plate 2_nucleus 13	2803	1610	8086
d14_b1_plate 2_nucleus 14	3511	1875	10346
d14_b1_plate 2_nucleus 15	3427	1760	10265
d14_b1_plate 2_nucleus 16	2478	1322	7706
d14_b1_plate 2_nucleus 17	2721	1537	8273
d14_b1_plate 2_nucleus 18	2225	1190	6077
d14_b1_plate 2_nucleus 19	1316	782	2972
d14_b1_plate 2_nucleus 20	4178	2066	13472
d14_b1_plate 2_nucleus 21	3431	1627	9825
d14_b1_plate 2_nucleus 22	3456	1716	11770
d14_b1_plate 2_nucleus 23	3990	1935	12027
d14_b1_plate 2_nucleus 24	964	604	2525
d14_b1_plate 2_nucleus 25	4272	2040	12161
d14_b1_plate 2_nucleus 26	4173	2074	13006
d14_b1_plate 2_nucleus 27	2334	1267	6263
d14_b1_plate 2_nucleus 28	2519	1301	7006
d14_b1_plate 2_nucleus 29	2496	1284	6883
d14_b1_plate 2_nucleus 30	964	525	2490
d14_b1_plate 2_nucleus 31	2591	1356	7616
d14_b1_plate 2_nucleus 32	3082	1607	8670
d14_b1_plate 2_nucleus 33	2678	1424	7629
d14_b1_plate 2_nucleus 34	3849	1809	10494
d14_b1_plate 2_nucleus 35	2679	1375	7033
d14_b1_plate 2_nucleus 36	3447	1912	10303
d14_b1_plate 2_nucleus 37	2544	1326	6987
d14_b1_plate 2_nucleus 38	3021	1544	9175
d14_b1_plate 2_nucleus 39	4517	2111	12041
d14_b1_plate 2_nucleus 40	4136	2034	13028
d14_b1_plate 2_nucleus 41	2589	1295	7537
d14_b1_plate 2_nucleus 42	2173	1065	6360
d14_b1_plate 2_nucleus 43	1975	1088	5451
d14_b1_plate 2_nucleus 44	1861	1061	5466
d14_b1_plate 2_nucleus 45	3763	1929	11065
d14_b1_plate 2_nucleus 46	2621	1408	7265
d14_b1_plate 2_nucleus 47	1958	1056	5893
d14_b1_plate 2_nucleus 48	4112	2015	12962
d14_b1_plate 2_nucleus 49	2212	1221	6007
d14_b1_plate 2_nucleus 50	2567	1422	7533
d14_b1_plate 2_nucleus 51	2441	1308	7261
d14_b1_plate 2_nucleus 52	2172	1347	6468
d14_b1_plate 2_nucleus 53	2557	1422	8361
d14_b1_plate 2_nucleus 54	3244	1670	8765
d14_b1_plate 2_nucleus 55	1906	1158	5341
d14_b1_plate 2_nucleus 56	4408	2117	12986
d14_b1_plate 2_nucleus 57	1953	1080	5042
d14_b1_plate 2_nucleus 58	2882	1452	7807
d14_b1_plate 2_nucleus 59	1593	943	3611
d14_b1_plate 2_nucleus 60	3166	1571	9844
d14_b1_plate 2_nucleus 61	4076	2046	10721
d14_b1_plate 2_nucleus 62	2313	1297	6633
d14_b1_plate 2_nucleus 63	1837	986	4918
d14_b1_plate 2_nucleus 64	2164	1186	5751
d14_b1_plate 2_nucleus 65	3117	1682	8694
d14_b1_plate 2_nucleus 66	2912	1455	8996
d14_b1_plate 2_nucleus 67	2060	1081	5574
d14_b1_plate 2_nucleus 68	3188	1643	8761
d14_b1_plate 2_nucleus 69	2795	1452	7888
d14_b1_plate 2_nucleus 70	3001	1428	8468
d14_b1_plate 2_nucleus 71	2834	1387	8256
d14_b1_plate 2_nucleus 72	829	497	2163
d14_b1_plate 2_nucleus 73	3149	1603	8671
d14_b1_plate 2_nucleus 74	5136	2486	16185
d14_b1_plate 2_nucleus 75	2912	1511	7951
d14_b1_plate 2_nucleus 76	3518	1780	9596
d14_b1_plate 2_nucleus 77	2722	1438	7750
d14_b1_plate 2_nucleus 78	1274	797	3592
d14_b1_plate 2_nucleus 79	2582	1427	7737
d14_b1_plate 2_nucleus 80	3124	1566	7643
d14_b1_plate 2_nucleus 81	3550	1741	10718
d14_b1_plate 2_nucleus 82	3166	1619	9029
d14_b1_plate 2_nucleus 83	2526	1355	7698
d14_b1_plate 2_nucleus 84	3077	1640	8972
d14_b1_plate 2_nucleus 85	1779	1013	4871
d14_b1_plate 2_nucleus 86	3427	1751	10014
d14_b1_plate 2_nucleus 87	1407	839	4526
d14_b1_plate 2_nucleus 88	4871	2234	14184
d14_b1_plate 3_nucleus 1	827	595	1826
d14_b1_plate 3_nucleus 2	3573	1792	10716
d14_b1_plate 3_nucleus 3	1460	858	3407
d14_b1_plate 3_nucleus 4	2460	1248	7334
d14_b1_plate 3_nucleus 5	3648	1848	13129
d14_b1_plate 3_nucleus 6	2003	1113	5959
d14_b1_plate 3_nucleus 7	929	588	2335
d14_b1_plate 3_nucleus 8	4387	2186	12167
d14_b1_plate 3_nucleus 9	2912	1577	8858
d14_b1_plate 3_nucleus 10	3227	1634	9921
d14_b1_plate 3_nucleus 11	4536	2126	14096
d14_b1_plate 3_nucleus 12	3331	1662	9759
d14_b1_plate 3_nucleus 13	1928	1213	6554
d14_b1_plate 3_nucleus 14	2446	1334	7667
d14_b1_plate 3_nucleus 15	2524	1426	6621
d14_b1_plate 3_nucleus 16	777	494	1963
d14_b1_plate 3_nucleus 17	1483	971	5130
d14_b1_plate 3_nucleus 18	3110	1572	9283
d14_b1_plate 3_nucleus 19	4955	2255	16868
d14_b1_plate 3_nucleus 20	3919	1958	11179
d14_b1_plate 3_nucleus 21	3417	1714	10457
d14_b1_plate 3_nucleus 22	7560	3130	19498
d14_b1_plate 3_nucleus 23	3302	1689	10449
d14_b1_plate 3_nucleus 24	2499	1343	7768
d14_b1_plate 3_nucleus 25	3579	1845	10722
d14_b1_plate 3_nucleus 26	3773	1949	12482
d14_b1_plate 3_nucleus 27	3859	1869	12008
d14_b1_plate 3_nucleus 28	3241	1728	10213
d14_b1_plate 3_nucleus 29	1322	713	3792
d14_b1_plate 3_nucleus 30	3588	1757	10661
d14_b1_plate 3_nucleus 31	3506	1742	10985
d14_b1_plate 3_nucleus 32	4274	2065	14895
d14_b1_plate 3_nucleus 33	4194	2005	11449
d14_b1_plate 3_nucleus 34	3059	1610	8870
d14_b1_plate 3_nucleus 35	3365	1676	10384
d14_b1_plate 3_nucleus 36	2897	1488	7471
d14_b1_plate 3_nucleus 37	1233	733	3397
d14_b1_plate 3_nucleus 38	2591	1360	7457
d14_b1_plate 3_nucleus 39	2175	1147	6568
d14_b1_plate 3_nucleus 40	4616	2259	13743
d14_b1_plate 3_nucleus 41	3653	1864	10631
d14_b1_plate 3_nucleus 42	1259	711	3317
d14_b1_plate 3_nucleus 43	2984	1554	9273
d14_b1_plate 3_nucleus 44	2567	1372	6618
d14_b1_plate 3_nucleus 45	1342	792	3364
d14_b1_plate 3_nucleus 46	1757	967	4598
d14_b1_plate 3_nucleus 47	3201	1595	9270
d14_b1_plate 3_nucleus 48	1703	967	4417
d14_b1_plate 3_nucleus 49	2218	1252	6397
d14_b1_plate 3_nucleus 50	4651	2241	13547
d14_b1_plate 3_nucleus 51	3393	1679	9754
d14_b1_plate 3_nucleus 52	2571	1303	7764
d14_b1_plate 3_nucleus 53	3537	1702	11282
d14_b1_plate 3_nucleus 54	2537	1404	7577
d14_b1_plate 3_nucleus 55	1300	775	3460
d14_b1_plate 3_nucleus 56	3444	1757	11728
d14_b1_plate 3_nucleus 57	3498	1764	10685
d14_b1_plate 3_nucleus 58	4586	2114	14983
d14_b1_plate 3_nucleus 59	1729	991	5192
d14_b1_plate 3_nucleus 60	3504	1816	9430
d14_b1_plate 3_nucleus 61	2230	1110	6472
d14_b1_plate 3_nucleus 62	3757	1828	10623
d14_b1_plate 3_nucleus 63	3638	1691	10147
d14_b1_plate 3_nucleus 64	2784	1554	9039
d14_b1_plate 3_nucleus 65	2822	1498	8581
d14_b1_plate 3_nucleus 66	3443	1710	9583
d14_b1_plate 3_nucleus 67	2670	1447	7783
d14_b1_plate 3_nucleus 68	3207	1620	9654
d14_b1_plate 3_nucleus 69	749	527	1671
d14_b1_plate 4_nucleus 1	3149	1652	9550
d14_b1_plate 4_nucleus 2	2040	1140	5753
d14_b1_plate 4_nucleus 3	2438	1285	7618
d14_b1_plate 4_nucleus 4	3837	1879	12279
d14_b1_plate 4_nucleus 5	3351	1618	9428
d14_b1_plate 4_nucleus 6	3089	1516	9191
d14_b1_plate 4_nucleus 7	1582	977	4731
d14_b1_plate 4_nucleus 8	5010	2335	15183
d14_b1_plate 4_nucleus 9	4313	2143	13607
d14_b1_plate 4_nucleus 10	3857	1852	12137
d14_b1_plate 4_nucleus 11	3365	1724	9752
d14_b1_plate 4_nucleus 12	5603	2620	16970
d14_b1_plate 4_nucleus 13	3351	1769	10279
d14_b1_plate 4_nucleus 14	4605	2243	15176
d14_b1_plate 4_nucleus 15	2257	1177	5813
d14_b1_plate 4_nucleus 16	2764	1515	7976
d14_b1_plate 4_nucleus 17	3224	1620	9671
d14_b1_plate 4_nucleus 18	2049	1140	5993
d14_b1_plate 4_nucleus 19	2254	1247	5900
d14_b1_plate 4_nucleus 20	3885	2059	11862
d14_b1_plate 4_nucleus 21	3044	1504	8684
d14_b1_plate 4_nucleus 22	4988	2357	14519
d14_b1_plate 4_nucleus 23	871	517	2073
d14_b1_plate 4_nucleus 24	2989	1577	9132
d14_b1_plate 4_nucleus 25	3585	1863	11212
d14_b1_plate 4_nucleus 26	3381	1737	8875
d14_b1_plate 4_nucleus 27	1976	803	4563
d14_b1_plate 4_nucleus 28	2692	1453	7634
d14_b1_plate 4_nucleus 29	2580	1408	7533
d14_b1_plate 4_nucleus 30	4743	2144	13237
d14_b1_plate 4_nucleus 31	4226	2067	11451
d14_b1_plate 4_nucleus 32	3870	1881	11575
d14_b1_plate 4_nucleus 33	3272	1716	9550
d14_b1_plate 4_nucleus 34	3052	1600	8701
d14_b1_plate 4_nucleus 35	3077	1601	9120
d14_b1_plate 4_nucleus 36	4406	2021	13567
d14_b1_plate 4_nucleus 37	4273	2035	15042
d14_b1_plate 4_nucleus 38	2489	1287	6972
d14_b1_plate 4_nucleus 39	3078	1603	9240
d14_b1_plate 4_nucleus 40	3158	1640	8970
d14_b1_plate 4_nucleus 41	2768	1548	8119
d14_b1_plate 4_nucleus 42	3536	1814	11535
d14_b1_plate 4_nucleus 43	2939	1527	9714
d14_b1_plate 4_nucleus 44	1958	1105	5367
d14_b1_plate 4_nucleus 45	2195	1202	6481
d14_b1_plate 4_nucleus 46	1915	1045	5981
d14_b1_plate 4_nucleus 47	1339	609	3194
d14_b1_plate 4_nucleus 48	1138	703	2929
d14_b1_plate 4_nucleus 49	2888	1515	7686
d14_b1_plate 4_nucleus 50	2260	1221	7007
d14_b1_plate 4_nucleus 51	2948	1636	8426
d14_b1_plate 4_nucleus 52	4175	1848	11543
d14_b1_plate 4_nucleus 53	788	487	1978
d14_b1_plate 4_nucleus 54	3322	1751	10501
d14_b1_plate 4_nucleus 55	2665	1466	6875
d14_b1_plate 4_nucleus 56	3051	1599	8959
d14_b1_plate 4_nucleus 57	2166	1003	5474
d14_b1_plate 4_nucleus 58	1900	1050	5397
d14_b1_plate 4_nucleus 59	766	519	2112
d14_b1_plate 4_nucleus 60	2861	1425	8681
d14_b1_plate 4_nucleus 61	1946	1067	5401
d14_b1_plate 4_nucleus 62	3661	1748	10591
d14_b1_plate 4_nucleus 63	2413	1208	6766
d14_b1_plate 4_nucleus 64	4108	1874	12073
d14_b1_plate 4_nucleus 65	1874	1037	5342
d14_b1_plate 4_nucleus 66	2775	1453	8078
d14_b1_plate 4_nucleus 67	3417	1777	9700
d14_b1_plate 4_nucleus 68	3356	1697	9991
d14_b1_plate 4_nucleus 69	4433	2170	13787
d14_b1_plate 4_nucleus 70	2656	1393	7939
d14_b1_plate 4_nucleus 71	2694	1434	7601
d14_b1_plate 4_nucleus 72	1783	945	4812
d14_b1_plate 4_nucleus 73	1955	1051	5339
d14_b1_plate 4_nucleus 74	2664	1405	7444
d14_b1_plate 4_nucleus 75	3003	1566	8249
d14_b1_plate 4_nucleus 76	2537	1321	7302
d14_b1_plate 4_nucleus 77	2163	1191	6382
d14_b1_plate 4_nucleus 78	3130	1603	10023
d14_b1_plate 4_nucleus 79	3885	2070	10601
d14_b1_plate 4_nucleus 80	3744	1853	11065
d14_b1_plate 4_nucleus 81	789	551	1795
d14_b1_plate 5_nucleus 1	3431	1785	9399
d14_b1_plate 5_nucleus 2	3324	1743	9802
d14_b1_plate 5_nucleus 3	3515	1853	10133
d14_b1_plate 5_nucleus 4	4293	2096	12109
d14_b1_plate 5_nucleus 5	3591	1805	10658
d14_b1_plate 5_nucleus 6	6520	2841	20488
d14_b1_plate 5_nucleus 7	2467	1411	7571
d14_b1_plate 5_nucleus 8	5394	2571	16741
d14_b1_plate 5_nucleus 9	1424	839	4000
d14_b1_plate 5_nucleus 10	991	566	2536
d14_b1_plate 5_nucleus 11	3053	1556	8336
d14_b1_plate 5_nucleus 12	2887	1464	7879
d14_b1_plate 5_nucleus 13	3665	1895	12341
d14_b1_plate 5_nucleus 14	2845	1461	8457
d14_b1_plate 5_nucleus 15	771	528	1950
d14_b1_plate 5_nucleus 16	3496	1801	10503
d14_b1_plate 5_nucleus 17	2894	1501	7987
d14_b1_plate 5_nucleus 18	2259	1275	6744
d14_b1_plate 5_nucleus 19	2385	1304	7194
d14_b1_plate 5_nucleus 20	2928	1642	8203
d14_b1_plate 5_nucleus 21	1219	720	2885
d14_b1_plate 5_nucleus 22	2623	1460	7910
d14_b1_plate 5_nucleus 23	3981	1942	13251
d14_b1_plate 5_nucleus 24	2514	1350	7473
d14_b1_plate 5_nucleus 25	2839	1480	8792
d14_b1_plate 5_nucleus 26	1405	726	3560
d14_b1_plate 5_nucleus 27	2503	1265	7471
d14_b1_plate 5_nucleus 28	3843	1862	11652
d14_b1_plate 5_nucleus 29	6174	2808	19093
d14_b1_plate 5_nucleus 30	2725	1503	8148
d14_b1_plate 5_nucleus 31	2135	1083	5728
d14_b1_plate 5_nucleus 32	851	486	2094
d14_b1_plate 5_nucleus 33	2916	1537	8810
d14_b1_plate 5_nucleus 34	2736	1420	8762
d14_b1_plate 5_nucleus 35	4389	2214	14479
d14_b1_plate 5_nucleus 36	3483	1751	10888
d14_b1_plate 5_nucleus 37	2532	1349	7039
d14_b1_plate 5_nucleus 38	4563	2152	12880
d14_b1_plate 5_nucleus 39	2961	1541	9002
d14_b1_plate 5_nucleus 40	3128	1547	9392
d14_b1_plate 5_nucleus 41	2576	1338	7578
d14_b1_plate 5_nucleus 42	1898	973	4808
d14_b1_plate 5_nucleus 43	2803	1466	8256
d14_b1_plate 5_nucleus 44	2788	1430	8081
d14_b1_plate 5_nucleus 45	4287	2111	13566
d14_b1_plate 5_nucleus 46	2644	1377	7463
d14_b1_plate 5_nucleus 47	2607	1282	7059
d14_b1_plate 5_nucleus 48	3275	1672	9409
d14_b1_plate 5_nucleus 49	2987	1509	8573
d14_b1_plate 5_nucleus 50	2534	1365	7365
d14_b1_plate 5_nucleus 51	1864	1063	5899
d14_b1_plate 5_nucleus 52	3725	1733	10364
d14_b1_plate 5_nucleus 53	3202	1637	9524
d14_b1_plate 5_nucleus 54	3667	1842	10116
d14_b1_plate 5_nucleus 55	3876	1999	11224
d14_b1_plate 5_nucleus 56	1209	703	3241
d14_b1_plate 5_nucleus 57	5547	2567	15465
d14_b1_plate 5_nucleus 58	2966	1555	8547
d14_b1_plate 5_nucleus 59	3176	1530	9315
d14_b1_plate 5_nucleus 60	2467	1428	7482
d14_b1_plate 5_nucleus 61	3340	1760	9702
d14_b1_plate 5_nucleus 62	2643	1347	7734
d14_b1_plate 5_nucleus 63	4118	2084	10870
d14_b1_plate 5_nucleus 64	2224	1225	5722
d14_b1_plate 5_nucleus 65	2848	1473	7635
d14_b1_plate 5_nucleus 66	2215	1187	6453
d14_b1_plate 5_nucleus 67	2832	1500	7715
d14_b1_plate 5_nucleus 68	1763	988	5537
d14_b1_plate 5_nucleus 69	865	495	2090
d14_b1_plate 5_nucleus 70	2721	1447	7837
d14_b1_plate 5_nucleus 71	4196	1994	12834
d14_b1_plate 5_nucleus 72	3271	1558	8217
d14_b1_plate 5_nucleus 73	3804	1741	10602
d14_b1_plate 5_nucleus 74	5234	2369	14786
d14_b1_plate 5_nucleus 75	3805	1924	11242
d14_b1_plate 5_nucleus 76	1818	992	4911
d14_b1_plate 5_nucleus 77	3198	1599	9674
d14_b1_plate 5_nucleus 78	2468	1356	6478
d14_b1_plate 5_nucleus 79	2302	1255	7389
d14_b1_plate 5_nucleus 80	3872	1899	11639
d14_b1_plate 5_nucleus 81	1805	983	4977
d14_b1_plate 5_nucleus 82	3144	1705	9079
d14_b1_plate 5_nucleus 83	2885	1426	7429
d14_b1_plate 5_nucleus 84	2816	1497	7749
d14_b1_plate 5_nucleus 85	4473	2161	12673
d14_b1_plate 5_nucleus 86	3061	1520	9246
d14_b1_plate 5_nucleus 87	3337	1667	9554
d14_b1_plate 5_nucleus 88	2850	1550	8423
d14_b1_plate 5_nucleus 89	2494	1404	7569
d14_b1_plate 5_nucleus 90	3903	1900	11321
d14_b1_plate 5_nucleus 91	884	619	1944
d14_b1_plate 6_nucleus 1	3373	1695	10177
d14_b1_plate 6_nucleus 2	4525	2204	13765
d14_b1_plate 6_nucleus 3	1250	759	2863
d14_b1_plate 6_nucleus 4	3230	1654	9540
d14_b1_plate 6_nucleus 5	2892	1484	9543
d14_b1_plate 6_nucleus 6	2236	1249	6388
d14_b1_plate 6_nucleus 7	3610	1851	10279
d14_b1_plate 6_nucleus 8	933	502	2637
d14_b1_plate 6_nucleus 9	3719	1824	11290
d14_b1_plate 6_nucleus 10	5341	2559	16324
d14_b1_plate 6_nucleus 11	4607	2172	13635
d14_b1_plate 6_nucleus 12	3012	1572	8392
d14_b1_plate 6_nucleus 13	4606	2174	13632
d14_b1_plate 6_nucleus 14	943	542	2285
d14_b1_plate 6_nucleus 15	3095	1612	8963
d14_b1_plate 6_nucleus 16	1761	977	4839
d14_b1_plate 6_nucleus 17	1949	1120	5362
d14_b1_plate 6_nucleus 18	3611	1842	10406
d14_b1_plate 6_nucleus 19	2647	1432	7466
d14_b1_plate 6_nucleus 20	2094	1134	6165
d14_b1_plate 6_nucleus 21	4221	2012	13157
d14_b1_plate 6_nucleus 22	3582	1755	11606
d14_b1_plate 6_nucleus 23	3072	1586	9175
d14_b1_plate 6_nucleus 24	1747	1008	4845
d14_b1_plate 6_nucleus 25	2830	1460	8124
d14_b1_plate 6_nucleus 26	2409	1268	7105
d14_b1_plate 6_nucleus 27	2671	1265	7189
d14_b1_plate 6_nucleus 28	1240	705	2957
d14_b1_plate 6_nucleus 29	2078	1146	6053
d14_b1_plate 6_nucleus 30	2945	1532	8069
d14_b1_plate 6_nucleus 31	3804	1846	12262
d14_b1_plate 6_nucleus 32	2772	1452	8782
d14_b1_plate 6_nucleus 33	3925	1930	11783
d14_b1_plate 6_nucleus 34	3149	1605	8916
d14_b1_plate 6_nucleus 35	5418	2405	16285
d14_b1_plate 6_nucleus 36	4417	2165	12978
d14_b1_plate 6_nucleus 37	2938	1528	9427
d14_b1_plate 6_nucleus 38	1183	611	2435
d14_b1_plate 6_nucleus 39	3696	1790	10898
d14_b1_plate 6_nucleus 40	4583	2133	14303
d14_b1_plate 6_nucleus 41	3160	1615	9791
d14_b1_plate 6_nucleus 42	3024	1580	8422
d14_b1_plate 6_nucleus 43	2698	1417	7197
d14_b1_plate 6_nucleus 44	3412	1667	9802
d14_b1_plate 6_nucleus 45	2211	1193	5838
d14_b1_plate 6_nucleus 46	3522	1719	9725
d14_b1_plate 6_nucleus 47	3911	1926	11943
d14_b1_plate 6_nucleus 48	2599	1355	7158
d14_b1_plate 6_nucleus 49	2224	1271	5402
d14_b1_plate 6_nucleus 50	4491	2133	13725
d14_b1_plate 6_nucleus 51	2710	1407	7834
d14_b1_plate 6_nucleus 52	4573	2228	13344
d14_b1_plate 6_nucleus 53	3282	1686	9766
d14_b1_plate 6_nucleus 54	3080	1675	8938
d14_b1_plate 6_nucleus 55	1885	1084	5193
d14_b1_plate 6_nucleus 56	3947	1806	10363
d14_b1_plate 6_nucleus 57	4592	2129	13672
d14_b1_plate 6_nucleus 58	2589	1290	7060
d14_b1_plate 6_nucleus 59	1539	922	4356
d14_b1_plate 6_nucleus 60	3122	1654	9603
d14_b1_plate 6_nucleus 61	1681	869	4709
d14_b1_plate 6_nucleus 62	4132	1990	11829
d14_b1_plate 6_nucleus 63	2415	1466	7230
d14_b1_plate 6_nucleus 64	2555	1336	7032
d14_b1_plate 6_nucleus 65	2988	1516	8094
d14_b1_plate 6_nucleus 66	1339	722	3290
d14_b1_plate 6_nucleus 67	4815	2269	14264
d14_b1_plate 6_nucleus 68	2016	1137	4506
d14_b1_plate 6_nucleus 69	3525	1579	9428
d14_b1_plate 6_nucleus 70	6957	2914	17038
d14_b1_plate 6_nucleus 71	4846	2309	14893
d14_b1_plate 6_nucleus 72	3782	1996	10850
d14_b1_plate 6_nucleus 73	1961	1153	5768
d14_b1_plate 6_nucleus 74	4460	2054	12694
d14_b1_plate 6_nucleus 75	3275	1656	9621
d14_b1_plate 6_nucleus 76	1937	1225	6145
d14_b1_plate 6_nucleus 77	3535	1686	10122
d14_b1_plate 6_nucleus 78	2978	1475	7549
d14_b1_plate 6_nucleus 79	3311	1723	8468
d14_b1_plate 6_nucleus 80	2397	1177	6896
d14_b1_plate 6_nucleus 81	2069	1092	6047
d14_b1_plate 6_nucleus 82	2767	1485	8678
d14_b1_plate 6_nucleus 83	3088	1612	8916
d14_b1_plate 6_nucleus 84	6053	2768	18094
d14_b1_plate 6_nucleus 85	780	531	1815
d14_b1_plate 7_nucleus 1	3727	1725	10173
d14_b1_plate 7_nucleus 2	1028	583	2633
d14_b1_plate 7_nucleus 3	5639	2574	16627
d14_b1_plate 7_nucleus 4	2972	1463	7962
d14_b1_plate 7_nucleus 5	3286	1554	9064
d14_b1_plate 7_nucleus 6	1220	751	3151
d14_b1_plate 7_nucleus 7	4472	2135	14213
d14_b1_plate 7_nucleus 8	2397	1233	6815
d14_b1_plate 7_nucleus 9	3687	1797	10561
d14_b1_plate 7_nucleus 10	1443	752	3607
d14_b1_plate 7_nucleus 11	4683	2191	13153
d14_b1_plate 7_nucleus 12	3894	1968	10393
d14_b1_plate 7_nucleus 13	2537	1182	6494
d14_b1_plate 7_nucleus 14	3877	1900	11155
d14_b1_plate 7_nucleus 15	2493	1318	7165
d14_b1_plate 7_nucleus 16	1718	1017	5070
d14_b1_plate 7_nucleus 17	1388	777	3229
d14_b1_plate 7_nucleus 18	3280	1627	9448
d14_b1_plate 7_nucleus 19	3182	1516	9309
d14_b1_plate 7_nucleus 20	3680	1810	10919
d14_b1_plate 7_nucleus 21	1284	705	3301
d14_b1_plate 7_nucleus 22	2208	1168	5610
d14_b1_plate 7_nucleus 23	2505	1344	7460
d14_b1_plate 7_nucleus 24	3389	1712	9571
d14_b1_plate 7_nucleus 25	3778	1854	11270
d14_b1_plate 7_nucleus 26	2730	1431	8072
d14_b1_plate 7_nucleus 27	2794	1418	9197
d14_b1_plate 7_nucleus 28	4494	2021	12892
d14_b1_plate 7_nucleus 29	4000	1896	10985
d14_b1_plate 7_nucleus 30	3962	1973	11398
d14_b1_plate 7_nucleus 31	2762	1451	8259
d14_b1_plate 7_nucleus 32	1763	973	4802
d14_b1_plate 7_nucleus 33	3958	1855	10572
d14_b1_plate 7_nucleus 34	3307	1623	11081
d14_b1_plate 7_nucleus 35	1927	1038	5875
d14_b1_plate 7_nucleus 36	3085	1547	9531
d14_b1_plate 7_nucleus 37	4182	2019	13192
d14_b1_plate 7_nucleus 38	3060	1505	8648
d14_b1_plate 7_nucleus 39	996	604	2269
d14_b1_plate 7_nucleus 40	1311	840	3970
d14_b1_plate 7_nucleus 41	1798	1007	5329
d14_b1_plate 7_nucleus 42	3280	1671	9170
d14_b1_plate 7_nucleus 43	3635	1887	9526
d14_b1_plate 7_nucleus 44	2458	1292	6325
d14_b1_plate 7_nucleus 45	6090	2706	17699
d14_b1_plate 7_nucleus 46	4599	2137	13237
d14_b1_plate 7_nucleus 47	2821	1442	8658
d14_b1_plate 7_nucleus 48	1415	796	3589
d14_b1_plate 7_nucleus 49	3681	1830	11362
d14_b1_plate 7_nucleus 50	2792	1472	8497
d14_b1_plate 7_nucleus 51	2566	1383	7371
d14_b1_plate 7_nucleus 52	954	596	2291
d14_b1_plate 7_nucleus 53	3036	1562	8264
d14_b1_plate 7_nucleus 54	1963	1125	5281
d14_b1_plate 7_nucleus 55	2767	1457	8026
d14_b1_plate 7_nucleus 56	926	588	2392
d14_b1_plate 7_nucleus 57	3602	1763	9604
d14_b1_plate 7_nucleus 58	2734	1370	7281
d14_b1_plate 7_nucleus 59	2356	1282	6846
d14_b1_plate 7_nucleus 60	5163	2332	16435
d14_b1_plate 7_nucleus 61	3922	1931	11976
d14_b1_plate 7_nucleus 62	1686	982	4501
d14_b1_plate 7_nucleus 63	4308	2103	13492
d14_b1_plate 7_nucleus 64	3078	1603	8797
d14_b1_plate 7_nucleus 65	1208	707	2783
d14_b1_plate 7_nucleus 66	4535	2102	12560
d14_b1_plate 7_nucleus 67	2732	1443	7768
d14_b1_plate 7_nucleus 68	2407	1252	6917
d14_b1_plate 7_nucleus 69	2758	1285	6276
d14_b1_plate 7_nucleus 70	831	590	2844
d14_b1_plate 7_nucleus 71	3264	1707	9629
d14_b1_plate 7_nucleus 72	3662	1885	11071
d14_b1_plate 7_nucleus 73	2900	1554	8282
d14_b1_plate 7_nucleus 74	3033	1592	8917
d14_b1_plate 7_nucleus 75	4409	2163	14348
d14_b1_plate 7_nucleus 76	1942	1056	5503
d14_b1_plate 7_nucleus 77	4565	2130	14928
d14_b1_plate 7_nucleus 78	772	539	1780
d14_b1_plate 8_nucleus 1	2881	1501	8945
d14_b1_plate 8_nucleus 2	2304	1170	6540
d14_b1_plate 8_nucleus 3	1943	1008	5865
d14_b1_plate 8_nucleus 4	3030	1604	8688
d14_b1_plate 8_nucleus 5	2144	1228	6101
d14_b1_plate 8_nucleus 6	1083	604	2699
d14_b1_plate 8_nucleus 7	1722	1031	5457
d14_b1_plate 8_nucleus 8	2574	1386	7761
d14_b1_plate 8_nucleus 9	3566	1635	10965
d14_b1_plate 8_nucleus 10	3863	1963	11317
d14_b1_plate 8_nucleus 11	2958	1777	8831
d14_b1_plate 8_nucleus 12	3652	1904	10582
d14_b1_plate 8_nucleus 13	2244	1186	6159
d14_b1_plate 8_nucleus 14	2523	1413	7900
d14_b1_plate 8_nucleus 15	1936	1153	5844
d14_b1_plate 8_nucleus 16	2691	1400	7179
d14_b1_plate 8_nucleus 17	1166	648	2655
d14_b1_plate 8_nucleus 18	2292	1310	6668
d14_b1_plate 8_nucleus 19	2551	1313	6814
d14_b1_plate 8_nucleus 20	3064	1594	8960
d14_b1_plate 8_nucleus 21	3635	1728	10990
d14_b1_plate 8_nucleus 22	3624	1892	10804
d14_b1_plate 8_nucleus 23	1603	896	4508
d14_b1_plate 8_nucleus 24	2331	1205	6478
d14_b1_plate 8_nucleus 25	1041	578	2539
d14_b1_plate 8_nucleus 26	3659	1881	11317
d14_b1_plate 8_nucleus 27	2265	1146	6191
d14_b1_plate 8_nucleus 28	2686	1489	8512
d14_b1_plate 8_nucleus 29	7296	3154	15863
d14_b1_plate 8_nucleus 30	1986	1170	5689
d14_b1_plate 8_nucleus 31	3102	1558	9253
d14_b1_plate 8_nucleus 32	3571	1789	10563
d14_b1_plate 8_nucleus 33	1963	1099	5318
d14_b1_plate 8_nucleus 34	2733	1427	8276
d14_b1_plate 8_nucleus 35	1699	1086	5634
d14_b1_plate 8_nucleus 36	1835	899	4351
d14_b1_plate 8_nucleus 37	2381	1245	6328
d14_b1_plate 8_nucleus 38	3143	1587	10367
d14_b1_plate 8_nucleus 39	1370	739	3769
d14_b1_plate 8_nucleus 40	1475	836	4345
d14_b1_plate 8_nucleus 41	2990	1535	7828
d14_b1_plate 8_nucleus 42	3677	1876	10875
d14_b1_plate 8_nucleus 43	1867	1037	5786
d14_b1_plate 8_nucleus 44	4677	2311	14466
d14_b1_plate 8_nucleus 45	2605	1282	6861
d14_b1_plate 8_nucleus 46	2494	1346	6765
d14_b1_plate 8_nucleus 47	3286	1679	9596
d14_b1_plate 8_nucleus 48	1586	955	4471
d14_b1_plate 8_nucleus 49	2655	1501	9179
d14_b1_plate 8_nucleus 50	2331	1235	7391
d14_b1_plate 8_nucleus 51	2561	1391	7383
d14_b1_plate 8_nucleus 52	3258	1603	11264
d14_b1_plate 8_nucleus 53	1987	1065	5526
d14_b1_plate 8_nucleus 54	2974	1500	7494
d14_b1_plate 8_nucleus 55	2889	1564	8510
d14_b1_plate 8_nucleus 56	4121	1967	11478
d14_b1_plate 8_nucleus 57	1434	919	4628
d14_b1_plate 8_nucleus 58	3226	1641	9558
d14_b1_plate 8_nucleus 59	3971	1962	13010
d14_b1_plate 8_nucleus 60	3156	1560	9419
d14_b1_plate 8_nucleus 61	1891	1054	5189
d14_b1_plate 8_nucleus 62	2518	1487	8604
d14_b1_plate 8_nucleus 63	3420	2005	12482
d14_b1_plate 8_nucleus 64	1825	974	4575
d14_b1_plate 8_nucleus 65	3443	1642	9950
d14_b1_plate 8_nucleus 66	3985	1903	10388
d14_b1_plate 8_nucleus 67	2116	1220	6008
d14_b1_plate 8_nucleus 68	1933	1034	5824
d14_b1_plate 8_nucleus 69	4251	2094	11290
d14_b1_plate 8_nucleus 70	2182	1230	6182
d14_b1_plate 8_nucleus 71	1680	907	4797
d14_b1_plate 8_nucleus 72	2352	1261	6768
d14_b1_plate 8_nucleus 73	2887	1513	9826
d14_b1_plate 8_nucleus 74	782	522	1669
d14_b1_plate 8_nucleus 75	2988	1560	8964
d14_b1_plate 9_nucleus 1	3083	1644	9788
d14_b1_plate 9_nucleus 2	2337	1210	6484
d14_b1_plate 9_nucleus 3	3378	1739	9882
d14_b1_plate 9_nucleus 4	3994	1885	11053
d14_b1_plate 9_nucleus 5	3239	1653	10027
d14_b1_plate 9_nucleus 6	2581	1483	7513
d14_b1_plate 9_nucleus 7	2770	1474	8274
d14_b1_plate 9_nucleus 8	3385	1726	10588
d14_b1_plate 9_nucleus 9	5929	2650	18953
d14_b1_plate 9_nucleus 10	3986	2005	12359
d14_b1_plate 9_nucleus 11	1738	983	5178
d14_b1_plate 9_nucleus 12	2819	1533	8619
d14_b1_plate 9_nucleus 13	3211	1644	9331
d14_b1_plate 9_nucleus 14	1900	1190	5343
d14_b1_plate 9_nucleus 15	2679	1504	8118
d14_b1_plate 9_nucleus 16	1463	814	3619
d14_b1_plate 9_nucleus 17	2894	1499	8670
d14_b1_plate 9_nucleus 18	3389	1766	11257
d14_b1_plate 9_nucleus 19	4662	2219	14064
d14_b1_plate 9_nucleus 20	1151	697	2948
d14_b1_plate 9_nucleus 21	3175	1646	9233
d14_b1_plate 9_nucleus 22	2423	1299	7391
d14_b1_plate 9_nucleus 23	1483	979	4440
d14_b1_plate 9_nucleus 24	4068	2023	12381
d14_b1_plate 9_nucleus 25	2697	1414	7810
d14_b1_plate 9_nucleus 26	3205	1567	9259
d14_b1_plate 9_nucleus 27	2703	1396	7732
d14_b1_plate 9_nucleus 28	1636	1013	5038
d14_b1_plate 9_nucleus 29	2882	1449	8255
d14_b1_plate 9_nucleus 30	4320	2052	12191
d14_b1_plate 9_nucleus 31	1595	915	3706
d14_b1_plate 9_nucleus 32	5435	2379	18338
d14_b1_plate 9_nucleus 33	2494	1180	7725
d14_b1_plate 9_nucleus 34	2275	1244	6286
d14_b1_plate 9_nucleus 35	2241	1235	6072
d14_b1_plate 9_nucleus 36	2330	1302	7387
d14_b1_plate 9_nucleus 37	2386	1460	7096
d14_b1_plate 9_nucleus 38	3031	1454	8103
d14_b1_plate 9_nucleus 39	3864	1952	11327
d14_b1_plate 9_nucleus 40	2822	1416	8104
d14_b1_plate 9_nucleus 41	2004	1106	6078
d14_b1_plate 9_nucleus 42	4367	2069	12703
d14_b1_plate 9_nucleus 43	3201	1635	9404
d14_b1_plate 9_nucleus 44	5740	2730	17575
d14_b1_plate 9_nucleus 45	2965	1464	7997
d14_b1_plate 9_nucleus 46	3124	1602	9455
d14_b1_plate 9_nucleus 47	2677	1452	7631
d14_b1_plate 9_nucleus 48	993	528	2328
d14_b1_plate 9_nucleus 49	3014	1513	8702
d14_b1_plate 9_nucleus 50	4580	2218	13938
d14_b1_plate 9_nucleus 51	2123	1158	6351
d14_b1_plate 9_nucleus 52	2493	1375	7970
d14_b1_plate 9_nucleus 53	3800	1901	11398
d14_b1_plate 9_nucleus 54	1291	760	3549
d14_b1_plate 9_nucleus 55	2503	1346	7039
d14_b1_plate 9_nucleus 56	2969	1516	9129
d14_b1_plate 9_nucleus 57	2173	1227	6472
d14_b1_plate 9_nucleus 58	3201	1604	9814
d14_b1_plate 9_nucleus 59	2245	1369	6372
d14_b1_plate 9_nucleus 60	3184	1588	10124
d14_b1_plate 9_nucleus 61	1845	1038	5184
d14_b1_plate 9_nucleus 62	2182	1185	6357
d14_b1_plate 9_nucleus 63	2684	1398	7483
d14_b1_plate 9_nucleus 64	1599	914	3932
d14_b1_plate 9_nucleus 65	1865	1015	5306
d14_b1_plate 9_nucleus 66	2208	1179	6565
d14_b1_plate 9_nucleus 67	3631	1857	11404
d14_b1_plate 9_nucleus 68	2102	1090	5974
d14_b1_plate 9_nucleus 69	2684	1599	9013
d14_b1_plate 9_nucleus 70	1455	847	3288
d14_b1_plate 9_nucleus 71	2627	1291	7257
d14_b2_plate 1_nucleus 1	4891	2190	12609
d14_b2_plate 1_nucleus 2	3002	1424	7150
d14_b2_plate 1_nucleus 3	1412	803	3433
d14_b2_plate 1_nucleus 4	4333	2009	10401
d14_b2_plate 1_nucleus 5	3871	1927	10829
d14_b2_plate 1_nucleus 6	4189	1958	10743
d14_b2_plate 1_nucleus 7	3615	1821	9956
d14_b2_plate 1_nucleus 8	1495	849	3193
d14_b2_plate 1_nucleus 9	5096	2243	13880
d14_b2_plate 1_nucleus 10	5890	2519	16587
d14_b2_plate 1_nucleus 11	4338	2027	11280
d14_b2_plate 1_nucleus 12	4706	2069	12881
d14_b2_plate 1_nucleus 13	1615	976	3337
d14_b2_plate 1_nucleus 14	2069	1042	4769
d14_b2_plate 1_nucleus 15	2867	1481	7537
d14_b2_plate 1_nucleus 16	2962	1455	9126
d14_b2_plate 1_nucleus 17	1379	811	3708
d14_b2_plate 1_nucleus 18	4354	2123	12013
d14_b2_plate 1_nucleus 19	4501	2010	10220
d14_b2_plate 1_nucleus 20	6937	2780	20273
d14_b2_plate 1_nucleus 21	1793	1036	4324
d14_b2_plate 1_nucleus 22	7528	2821	18321
d14_b2_plate 1_nucleus 23	7530	2986	17207
d14_b2_plate 1_nucleus 24	5944	2619	16009
d14_b2_plate 1_nucleus 25	5419	2236	12641
d14_b2_plate 1_nucleus 26	3838	1706	9848
d14_b2_plate 1_nucleus 27	3770	2086	11273
d14_b2_plate 1_nucleus 28	2139	1172	6093
d14_b2_plate 1_nucleus 29	5972	2579	18957
d14_b2_plate 1_nucleus 30	2797	1291	6117
d14_b2_plate 1_nucleus 31	7825	3053	21288
d14_b2_plate 1_nucleus 32	4735	2083	11452
d14_b2_plate 1_nucleus 33	5975	2520	16537
d14_b2_plate 1_nucleus 34	6575	2718	18503
d14_b2_plate 1_nucleus 35	4368	2123	10428
d14_b2_plate 1_nucleus 36	4859	2284	13468
d14_b2_plate 1_nucleus 37	3677	1728	10090
d14_b2_plate 1_nucleus 38	3269	1519	7691
d14_b2_plate 1_nucleus 39	3853	1752	9660
d14_b2_plate 1_nucleus 40	4749	2180	13337
d14_b2_plate 1_nucleus 41	5596	2414	14303
d14_b2_plate 1_nucleus 42	5580	2457	15845
d14_b2_plate 1_nucleus 43	3449	1665	8807
d14_b2_plate 1_nucleus 44	3466	1720	7869
d14_b2_plate 1_nucleus 45	1046	625	2406
d14_b2_plate 1_nucleus 46	5320	2290	13224
d14_b2_plate 1_nucleus 47	4193	2035	10177
d14_b2_plate 1_nucleus 48	3312	1679	8371
d14_b2_plate 1_nucleus 49	5273	2367	15188
d14_b2_plate 1_nucleus 50	3192	1467	7315
d14_b2_plate 1_nucleus 51	5021	2221	14639
d14_b2_plate 1_nucleus 52	1308	686	3170
d14_b2_plate 1_nucleus 53	7285	2891	19026
d14_b2_plate 1_nucleus 54	4388	2060	11865
d14_b2_plate 1_nucleus 55	5204	2376	15872
d14_b2_plate 1_nucleus 56	4871	2071	13310
d14_b2_plate 1_nucleus 57	4582	2010	10509
d14_b2_plate 1_nucleus 58	3183	1642	8394
d14_b2_plate 1_nucleus 59	1460	727	3218
d14_b2_plate 1_nucleus 60	3777	1704	9218
d14_b2_plate 1_nucleus 61	1348	757	4268
d14_b2_plate 1_nucleus 62	5641	2474	16234
d14_b2_plate 1_nucleus 63	4094	1852	10452
d14_b2_plate 1_nucleus 64	5518	2281	14991
d14_b2_plate 1_nucleus 65	3242	1514	8754
d14_b2_plate 1_nucleus 66	1483	820	3618
d14_b2_plate 1_nucleus 67	3840	1844	10359
d14_b2_plate 1_nucleus 68	7785	2858	20677
d14_b2_plate 1_nucleus 69	4023	1886	10370
d14_b2_plate 1_nucleus 70	993	520	2217
d14_b2_plate 1_nucleus 71	1169	663	3076
d14_b2_plate 1_nucleus 72	5204	2443	12897
d14_b2_plate 1_nucleus 73	2221	1260	6298
d14_b2_plate 1_nucleus 74	6260	2491	15653
d14_b2_plate 1_nucleus 75	4744	2151	11806
d14_b2_plate 1_nucleus 76	5572	2404	14824
d14_b2_plate 1_nucleus 77	2498	1174	5286
d14_b2_plate 1_nucleus 78	4806	2046	9856
d14_b2_plate 1_nucleus 79	4941	2215	12465
d14_b2_plate 1_nucleus 80	4740	2116	12178
d14_b2_plate 1_nucleus 81	4080	1953	12049
d14_b2_plate 1_nucleus 82	5682	2493	15305
d14_b2_plate 1_nucleus 83	6144	2587	16085
d14_b2_plate 1_nucleus 84	4175	1959	10070
d14_b2_plate 1_nucleus 85	4502	1934	11210
d14_b2_plate 1_nucleus 86	811	528	1832
d14_b2_plate 10_nucleus 1	3940	1851	9779
d14_b2_plate 10_nucleus 2	3147	1542	6724
d14_b2_plate 10_nucleus 3	7912	3032	20448
d14_b2_plate 10_nucleus 4	3493	1737	7276
d14_b2_plate 10_nucleus 5	5478	2473	14398
d14_b2_plate 10_nucleus 6	4834	2199	12027
d14_b2_plate 10_nucleus 7	3897	1933	9688
d14_b2_plate 10_nucleus 8	4336	2137	10321
d14_b2_plate 10_nucleus 9	1026	568	1771
d14_b2_plate 10_nucleus 10	8333	3195	20457
d14_b2_plate 10_nucleus 11	6489	2740	16223
d14_b2_plate 10_nucleus 12	6693	2871	17563
d14_b2_plate 10_nucleus 13	3515	1765	8017
d14_b2_plate 10_nucleus 14	2264	1282	3679
d14_b2_plate 10_nucleus 15	4535	2098	9530
d14_b2_plate 10_nucleus 16	7228	2949	16613
d14_b2_plate 10_nucleus 17	3227	1633	7761
d14_b2_plate 10_nucleus 18	3864	1972	8635
d14_b2_plate 10_nucleus 19	6983	3057	15890
d14_b2_plate 10_nucleus 20	1980	1190	5084
d14_b2_plate 10_nucleus 21	3811	1915	9496
d14_b2_plate 10_nucleus 22	2609	1335	6505
d14_b2_plate 10_nucleus 23	5319	2314	14524
d14_b2_plate 10_nucleus 24	3174	1662	7915
d14_b2_plate 10_nucleus 25	4935	2211	11745
d14_b2_plate 10_nucleus 26	3568	1701	8538
d14_b2_plate 10_nucleus 27	4407	2092	11179
d14_b2_plate 10_nucleus 28	6209	2601	15896
d14_b2_plate 10_nucleus 29	6341	2661	17250
d14_b2_plate 10_nucleus 30	6229	2561	13901
d14_b2_plate 10_nucleus 31	7071	2862	17388
d14_b2_plate 10_nucleus 32	6481	2775	14275
d14_b2_plate 10_nucleus 33	4172	2047	8955
d14_b2_plate 10_nucleus 34	5145	2352	12305
d14_b2_plate 10_nucleus 35	2961	1491	6718
d14_b2_plate 10_nucleus 36	5627	2548	14727
d14_b2_plate 10_nucleus 37	7676	3159	20864
d14_b2_plate 10_nucleus 38	4029	1856	9608
d14_b2_plate 10_nucleus 39	5798	2414	14515
d14_b2_plate 10_nucleus 40	8590	3246	18183
d14_b2_plate 10_nucleus 41	8005	3105	19833
d14_b2_plate 10_nucleus 42	5018	2332	13397
d14_b2_plate 10_nucleus 43	4191	1939	9500
d14_b2_plate 10_nucleus 44	3973	1920	8948
d14_b2_plate 10_nucleus 45	4682	2066	10478
d14_b2_plate 10_nucleus 46	4294	2009	11008
d14_b2_plate 10_nucleus 47	4529	2137	10351
d14_b2_plate 10_nucleus 48	4820	1968	10438
d14_b2_plate 10_nucleus 49	6274	2662	12320
d14_b2_plate 10_nucleus 50	4740	2176	10433
d14_b2_plate 10_nucleus 51	5709	2407	13616
d14_b2_plate 10_nucleus 52	3891	1919	9637
d14_b2_plate 10_nucleus 53	4463	2079	11350
d14_b2_plate 10_nucleus 54	6706	2628	15854
d14_b2_plate 10_nucleus 55	5512	2407	12202
d14_b2_plate 10_nucleus 56	5728	2465	12456
d14_b2_plate 10_nucleus 57	6190	2682	17118
d14_b2_plate 10_nucleus 58	3732	1827	9163
d14_b2_plate 10_nucleus 59	6877	2929	17525
d14_b2_plate 10_nucleus 60	6623	2840	16107
d14_b2_plate 10_nucleus 61	5188	2312	11300
d14_b2_plate 10_nucleus 62	4467	1961	9754
d14_b2_plate 10_nucleus 63	1964	1007	3584
d14_b2_plate 10_nucleus 64	5605	2467	14159
d14_b2_plate 10_nucleus 65	6897	2837	15543
d14_b2_plate 10_nucleus 66	5264	2339	13867
d14_b2_plate 10_nucleus 67	4846	2172	11023
d14_b2_plate 10_nucleus 68	3957	1857	9319
d14_b2_plate 10_nucleus 69	1880	1051	3899
d14_b2_plate 10_nucleus 70	3368	1613	7324
d14_b2_plate 10_nucleus 71	1819	919	4338
d14_b2_plate 10_nucleus 72	7500	3172	16394
d14_b2_plate 10_nucleus 73	6979	2901	18419
d14_b2_plate 10_nucleus 74	6090	2579	15526
d14_b2_plate 10_nucleus 75	4595	2118	10694
d14_b2_plate 10_nucleus 76	6398	2687	16006
d14_b2_plate 10_nucleus 77	3321	1686	7156
d14_b2_plate 10_nucleus 78	2206	1119	5465
d14_b2_plate 10_nucleus 79	4154	1852	8880
d14_b2_plate 10_nucleus 80	4910	2134	9738
d14_b2_plate 10_nucleus 81	6237	2590	15912
d14_b2_plate 10_nucleus 82	5825	2405	13714
d14_b2_plate 10_nucleus 83	5071	2261	12390
d14_b2_plate 10_nucleus 84	2800	1450	6664
d14_b2_plate 10_nucleus 85	4205	1863	10652
d14_b2_plate 10_nucleus 86	7188	2860	16408
d14_b2_plate 10_nucleus 87	5110	2246	10775
d14_b2_plate 10_nucleus 88	7993	3229	18068
d14_b2_plate 10_nucleus 89	5761	2521	13504
d14_b2_plate 10_nucleus 90	5593	2520	12006
d14_b2_plate 10_nucleus 91	4263	1990	10248
d14_b2_plate 10_nucleus 92	4956	2178	10952
d14_b2_plate 10_nucleus 93	2531	1371	5065
d14_b2_plate 10_nucleus 94	5735	2565	15871
d14_b2_plate 10_nucleus 95	1105	743	2257
d14_b2_plate 2_nucleus 1	7777	3094	20089
d14_b2_plate 2_nucleus 2	5384	2477	13352
d14_b2_plate 2_nucleus 3	4800	2224	11725
d14_b2_plate 2_nucleus 4	7039	2976	19133
d14_b2_plate 2_nucleus 5	4840	2190	11553
d14_b2_plate 2_nucleus 6	8088	3217	23327
d14_b2_plate 2_nucleus 7	3785	1845	10096
d14_b2_plate 2_nucleus 8	5987	2631	15417
d14_b2_plate 2_nucleus 9	7643	3143	18500
d14_b2_plate 2_nucleus 10	8058	3086	20886
d14_b2_plate 2_nucleus 11	8152	3195	20946
d14_b2_plate 2_nucleus 12	7807	2961	18828
d14_b2_plate 2_nucleus 13	7059	2974	19442
d14_b2_plate 2_nucleus 14	1881	1152	3221
d14_b2_plate 2_nucleus 15	5541	2479	13829
d14_b2_plate 2_nucleus 16	6258	2557	15701
d14_b2_plate 2_nucleus 17	7069	2947	19311
d14_b2_plate 2_nucleus 18	4775	2250	13552
d14_b2_plate 2_nucleus 19	4620	2150	11767
d14_b2_plate 2_nucleus 20	3339	1676	8630
d14_b2_plate 2_nucleus 21	7547	3094	19946
d14_b2_plate 2_nucleus 22	5814	2580	13625
d14_b2_plate 2_nucleus 23	4558	2024	11799
d14_b2_plate 2_nucleus 24	5264	2362	13752
d14_b2_plate 2_nucleus 25	4706	2004	12037
d14_b2_plate 2_nucleus 26	7777	2901	20368
d14_b2_plate 2_nucleus 27	6758	2854	17322
d14_b2_plate 2_nucleus 28	4852	2112	11921
d14_b2_plate 2_nucleus 29	6364	2631	13579
d14_b2_plate 2_nucleus 30	4531	2177	10168
d14_b2_plate 2_nucleus 31	7214	2873	18020
d14_b2_plate 2_nucleus 32	4033	1946	10061
d14_b2_plate 2_nucleus 33	4710	2197	13949
d14_b2_plate 2_nucleus 34	8544	3267	21485
d14_b2_plate 2_nucleus 35	4706	2162	12059
d14_b2_plate 2_nucleus 36	6085	2511	17492
d14_b2_plate 2_nucleus 37	6721	2932	17435
d14_b2_plate 2_nucleus 38	7249	3054	22488
d14_b2_plate 2_nucleus 39	7864	3152	20487
d14_b2_plate 2_nucleus 40	5027	2290	12764
d14_b2_plate 2_nucleus 41	8151	2979	23434
d14_b2_plate 2_nucleus 42	8197	3118	19208
d14_b2_plate 2_nucleus 43	4759	2041	12686
d14_b2_plate 2_nucleus 44	4939	2161	11099
d14_b2_plate 2_nucleus 45	2784	1282	5575
d14_b2_plate 2_nucleus 46	6338	2646	15659
d14_b2_plate 2_nucleus 47	4970	2288	11176
d14_b2_plate 2_nucleus 48	6564	2740	15941
d14_b2_plate 2_nucleus 49	4409	2070	11399
d14_b2_plate 2_nucleus 50	6295	2767	15548
d14_b2_plate 2_nucleus 51	5553	2632	13542
d14_b2_plate 2_nucleus 52	5145	2423	13002
d14_b2_plate 2_nucleus 53	4834	2283	12315
d14_b2_plate 2_nucleus 54	5544	2451	13977
d14_b2_plate 2_nucleus 55	8109	3016	20487
d14_b2_plate 2_nucleus 56	7158	3001	18188
d14_b2_plate 2_nucleus 57	6290	2620	15056
d14_b2_plate 2_nucleus 58	4200	1889	9982
d14_b2_plate 2_nucleus 59	4391	1979	9872
d14_b2_plate 2_nucleus 60	6402	2577	14131
d14_b2_plate 2_nucleus 61	5512	2462	14599
d14_b2_plate 2_nucleus 62	5392	2327	13736
d14_b2_plate 2_nucleus 63	6291	2465	13803
d14_b2_plate 2_nucleus 64	2935	1504	7943
d14_b2_plate 2_nucleus 65	4210	1973	10209
d14_b2_plate 2_nucleus 66	3712	1834	10678
d14_b2_plate 2_nucleus 67	6080	2650	13443
d14_b2_plate 2_nucleus 68	6214	2524	16224
d14_b2_plate 2_nucleus 69	7937	3027	20002
d14_b2_plate 2_nucleus 70	5842	2412	15802
d14_b2_plate 2_nucleus 71	4906	2168	11903
d14_b2_plate 2_nucleus 72	6623	2921	16988
d14_b2_plate 2_nucleus 73	3957	1890	11135
d14_b2_plate 2_nucleus 74	3409	1644	8979
d14_b2_plate 2_nucleus 75	5663	2540	15354
d14_b2_plate 2_nucleus 76	4705	2172	12788
d14_b2_plate 2_nucleus 77	6301	2565	15127
d14_b2_plate 2_nucleus 78	7900	3256	20353
d14_b2_plate 2_nucleus 79	7905	3166	19926
d14_b2_plate 2_nucleus 80	5554	2502	12918
d14_b2_plate 2_nucleus 81	8090	3198	16727
d14_b2_plate 2_nucleus 82	5485	2363	12575
d14_b2_plate 2_nucleus 83	5613	2427	13124
d14_b2_plate 2_nucleus 84	8224	3202	21080
d14_b2_plate 2_nucleus 85	4274	1947	9293
d14_b2_plate 2_nucleus 86	3614	1724	8607
d14_b2_plate 2_nucleus 87	4153	1869	9539
d14_b2_plate 2_nucleus 88	2804	1518	6900
d14_b2_plate 2_nucleus 89	6327	2983	16709
d14_b2_plate 2_nucleus 90	1188	773	2492
d14_b2_plate 3_nucleus 1	5406	2481	15710
d14_b2_plate 3_nucleus 2	3350	1599	8015
d14_b2_plate 3_nucleus 3	4621	2063	11656
d14_b2_plate 3_nucleus 4	3433	1728	9145
d14_b2_plate 3_nucleus 5	5194	2341	12893
d14_b2_plate 3_nucleus 6	7603	3236	22030
d14_b2_plate 3_nucleus 7	3185	1620	8441
d14_b2_plate 3_nucleus 8	881	506	1919
d14_b2_plate 3_nucleus 9	6225	2706	16093
d14_b2_plate 3_nucleus 10	1284	671	2718
d14_b2_plate 3_nucleus 11	7716	3271	21454
d14_b2_plate 3_nucleus 12	7749	3084	20811
d14_b2_plate 3_nucleus 13	1887	1053	3836
d14_b2_plate 3_nucleus 14	1068	628	2649
d14_b2_plate 3_nucleus 15	1094	629	2480
d14_b2_plate 3_nucleus 16	4767	2093	13731
d14_b2_plate 3_nucleus 17	3856	1826	10197
d14_b2_plate 3_nucleus 18	5182	2207	15540
d14_b2_plate 3_nucleus 19	5769	2512	16014
d14_b2_plate 3_nucleus 20	8194	3185	21494
d14_b2_plate 3_nucleus 21	5193	2129	12863
d14_b2_plate 3_nucleus 22	5316	2229	14674
d14_b2_plate 3_nucleus 23	1554	891	3323
d14_b2_plate 3_nucleus 24	2230	1155	8998
d14_b2_plate 3_nucleus 25	1953	952	4454
d14_b2_plate 3_nucleus 26	934	507	2390
d14_b2_plate 3_nucleus 27	4956	2165	13097
d14_b2_plate 3_nucleus 28	5268	2188	12899
d14_b2_plate 3_nucleus 29	4128	1870	10142
d14_b2_plate 3_nucleus 30	3347	1543	8041
d14_b2_plate 3_nucleus 31	3885	1763	9622
d14_b2_plate 3_nucleus 32	5569	2284	15091
d14_b2_plate 3_nucleus 33	6792	2730	16917
d14_b2_plate 3_nucleus 34	6242	2486	13914
d14_b2_plate 3_nucleus 35	7236	2895	17684
d14_b2_plate 3_nucleus 36	3942	1814	11675
d14_b2_plate 3_nucleus 37	4156	1880	12708
d14_b2_plate 3_nucleus 38	3621	1763	10089
d14_b2_plate 3_nucleus 39	6356	2688	16921
d14_b2_plate 3_nucleus 40	3855	1830	10079
d14_b2_plate 3_nucleus 41	4175	1851	9801
d14_b2_plate 3_nucleus 42	2654	1389	7437
d14_b2_plate 3_nucleus 43	7243	2840	17764
d14_b2_plate 3_nucleus 44	4124	1833	11060
d14_b2_plate 3_nucleus 45	5376	2428	14431
d14_b2_plate 3_nucleus 46	8095	3139	22635
d14_b2_plate 3_nucleus 47	6709	2589	18876
d14_b2_plate 3_nucleus 48	3681	1738	8118
d14_b2_plate 3_nucleus 49	4783	2192	12679
d14_b2_plate 3_nucleus 50	1130	528	2486
d14_b2_plate 3_nucleus 51	1877	1058	4642
d14_b2_plate 3_nucleus 52	1005	514	1952
d14_b2_plate 3_nucleus 53	821	497	2035
d14_b2_plate 3_nucleus 54	2209	1142	5639
d14_b2_plate 3_nucleus 55	5966	2469	16045
d14_b2_plate 3_nucleus 56	5900	2566	15883
d14_b2_plate 3_nucleus 57	5745	2423	13155
d14_b2_plate 3_nucleus 58	3748	1778	9521
d14_b2_plate 3_nucleus 59	5137	2172	12491
d14_b2_plate 3_nucleus 60	5659	2379	14684
d14_b2_plate 3_nucleus 61	2748	1371	6652
d14_b2_plate 3_nucleus 62	6685	2427	13448
d14_b2_plate 3_nucleus 63	2328	1034	4340
d14_b2_plate 3_nucleus 64	5103	2117	11318
d14_b2_plate 3_nucleus 65	5377	2315	12656
d14_b2_plate 3_nucleus 66	5915	2413	14570
d14_b2_plate 3_nucleus 67	3683	1712	9385
d14_b2_plate 3_nucleus 68	6676	2673	16952
d14_b2_plate 4_nucleus 1	4088	1955	10214
d14_b2_plate 4_nucleus 2	6124	2587	14534
d14_b2_plate 4_nucleus 3	6398	2790	17529
d14_b2_plate 4_nucleus 4	7598	3005	21163
d14_b2_plate 4_nucleus 5	7423	3048	21632
d14_b2_plate 4_nucleus 6	3181	1566	7596
d14_b2_plate 4_nucleus 7	7045	2816	18301
d14_b2_plate 4_nucleus 8	5798	2611	13538
d14_b2_plate 4_nucleus 9	4547	2042	11836
d14_b2_plate 4_nucleus 10	7144	3010	19526
d14_b2_plate 4_nucleus 11	5332	2354	11481
d14_b2_plate 4_nucleus 12	6695	2960	19138
d14_b2_plate 4_nucleus 13	1295	842	2126
d14_b2_plate 4_nucleus 14	2953	1532	7238
d14_b2_plate 4_nucleus 15	4866	2209	13844
d14_b2_plate 4_nucleus 16	4304	2039	11003
d14_b2_plate 4_nucleus 17	3345	1695	9924
d14_b2_plate 4_nucleus 18	6345	2868	16701
d14_b2_plate 4_nucleus 19	4056	1951	10709
d14_b2_plate 4_nucleus 20	2900	1561	7545
d14_b2_plate 4_nucleus 21	2628	1365	5864
d14_b2_plate 4_nucleus 22	6377	2828	18582
d14_b2_plate 4_nucleus 23	3041	1581	8062
d14_b2_plate 4_nucleus 24	5265	2475	15120
d14_b2_plate 4_nucleus 25	4616	2047	11786
d14_b2_plate 4_nucleus 26	4916	2170	11953
d14_b2_plate 4_nucleus 27	6228	2523	16851
d14_b2_plate 4_nucleus 28	8149	3099	22882
d14_b2_plate 4_nucleus 29	5760	2487	14505
d14_b2_plate 4_nucleus 30	5058	2241	13293
d14_b2_plate 4_nucleus 31	5878	2614	14229
d14_b2_plate 4_nucleus 32	4444	2192	11285
d14_b2_plate 4_nucleus 33	5445	2434	14042
d14_b2_plate 4_nucleus 34	4598	2028	9519
d14_b2_plate 4_nucleus 35	3818	1935	10812
d14_b2_plate 4_nucleus 36	6357	2611	16610
d14_b2_plate 4_nucleus 37	5737	2574	15312
d14_b2_plate 4_nucleus 38	5758	2558	13855
d14_b2_plate 4_nucleus 39	8251	3220	19205
d14_b2_plate 4_nucleus 40	4488	2142	12005
d14_b2_plate 4_nucleus 41	5624	2367	14539
d14_b2_plate 4_nucleus 42	6149	2700	14753
d14_b2_plate 4_nucleus 43	4173	2021	9754
d14_b2_plate 4_nucleus 44	3993	1926	10420
d14_b2_plate 4_nucleus 45	5431	2448	14978
d14_b2_plate 4_nucleus 46	4413	2125	9835
d14_b2_plate 4_nucleus 47	4453	2065	12154
d14_b2_plate 4_nucleus 48	4344	2082	12208
d14_b2_plate 4_nucleus 49	5796	2537	14542
d14_b2_plate 4_nucleus 50	4976	2238	14647
d14_b2_plate 4_nucleus 51	5144	2216	11648
d14_b2_plate 4_nucleus 52	4429	1957	9648
d14_b2_plate 4_nucleus 53	4200	2015	10461
d14_b2_plate 4_nucleus 54	3644	1727	9969
d14_b2_plate 4_nucleus 55	4965	2377	13436
d14_b2_plate 4_nucleus 56	4241	2177	12685
d14_b2_plate 4_nucleus 57	4388	2031	12047
d14_b2_plate 4_nucleus 58	5266	2482	14773
d14_b2_plate 4_nucleus 59	4374	2058	10612
d14_b2_plate 4_nucleus 60	6158	2608	14281
d14_b2_plate 4_nucleus 61	5462	2344	15292
d14_b2_plate 4_nucleus 62	5010	2286	13524
d14_b2_plate 4_nucleus 63	2987	1421	6749
d14_b2_plate 4_nucleus 64	5817	2635	16038
d14_b2_plate 4_nucleus 65	8325	3267	21041
d14_b2_plate 4_nucleus 66	5288	2220	13661
d14_b2_plate 4_nucleus 67	8155	3209	22791
d14_b2_plate 4_nucleus 68	3182	1595	8549
d14_b2_plate 4_nucleus 69	5786	2652	15679
d14_b2_plate 4_nucleus 70	4778	2205	12240
d14_b2_plate 4_nucleus 71	3910	1867	9538
d14_b2_plate 4_nucleus 72	5719	2513	14741
d14_b2_plate 4_nucleus 73	4348	2135	11539
d14_b2_plate 4_nucleus 74	4674	2052	12535
d14_b2_plate 4_nucleus 75	5446	2376	14338
d14_b2_plate 4_nucleus 76	6654	2739	15725
d14_b2_plate 4_nucleus 77	4467	2116	12276
d14_b2_plate 4_nucleus 78	3640	1851	8327
d14_b2_plate 4_nucleus 79	5597	2508	13815
d14_b2_plate 4_nucleus 80	3853	1983	9760
d14_b2_plate 4_nucleus 81	5749	2661	15939
d14_b2_plate 4_nucleus 82	6140	2491	15946
d14_b2_plate 4_nucleus 83	4027	1921	10176
d14_b2_plate 4_nucleus 84	5171	2318	13121
d14_b2_plate 4_nucleus 85	3997	1788	8158
d14_b2_plate 4_nucleus 86	8462	3176	21141
d14_b2_plate 4_nucleus 87	5302	2490	13674
d14_b2_plate 4_nucleus 88	4413	2014	10759
d14_b2_plate 4_nucleus 89	7959	3292	21968
d14_b2_plate 4_nucleus 90	4053	2036	9842
d14_b2_plate 4_nucleus 91	4794	2155	10680
d14_b2_plate 4_nucleus 92	6339	2736	16413
d14_b2_plate 4_nucleus 93	7390	3000	19310
d14_b2_plate 4_nucleus 94	1069	713	2329
d14_b2_plate 5_nucleus 1	4226	1996	10227
d14_b2_plate 5_nucleus 2	1402	757	3405
d14_b2_plate 5_nucleus 3	3533	1651	8814
d14_b2_plate 5_nucleus 4	2857	1334	6440
d14_b2_plate 5_nucleus 5	3846	1805	9453
d14_b2_plate 5_nucleus 6	5779	2456	16277
d14_b2_plate 5_nucleus 7	4614	2257	13457
d14_b2_plate 5_nucleus 8	4694	2225	13037
d14_b2_plate 5_nucleus 9	4654	2042	11669
d14_b2_plate 5_nucleus 10	5043	2201	12788
d14_b2_plate 5_nucleus 11	4350	2122	13357
d14_b2_plate 5_nucleus 12	3035	1461	6857
d14_b2_plate 5_nucleus 13	2557	1294	6258
d14_b2_plate 5_nucleus 14	1752	1010	3093
d14_b2_plate 5_nucleus 15	4625	2004	12845
d14_b2_plate 5_nucleus 16	3405	1694	9043
d14_b2_plate 5_nucleus 17	4010	1935	9525
d14_b2_plate 5_nucleus 18	1895	1016	5023
d14_b2_plate 5_nucleus 19	3412	1593	8475
d14_b2_plate 5_nucleus 20	4389	2006	11612
d14_b2_plate 5_nucleus 21	4606	2107	12863
d14_b2_plate 5_nucleus 22	7832	3124	21508
d14_b2_plate 5_nucleus 23	6407	2673	18813
d14_b2_plate 5_nucleus 24	3114	1522	8847
d14_b2_plate 5_nucleus 25	3816	1915	10466
d14_b2_plate 5_nucleus 26	1189	641	2764
d14_b2_plate 5_nucleus 27	1236	708	3182
d14_b2_plate 5_nucleus 28	3883	1792	10131
d14_b2_plate 5_nucleus 29	4618	2044	12926
d14_b2_plate 5_nucleus 30	6209	2498	17113
d14_b2_plate 5_nucleus 31	2839	1403	7349
d14_b2_plate 5_nucleus 32	4629	2016	11324
d14_b2_plate 5_nucleus 33	4838	2097	14971
d14_b2_plate 5_nucleus 34	4598	2000	10646
d14_b2_plate 5_nucleus 35	3013	1450	7711
d14_b2_plate 5_nucleus 36	5012	2206	15665
d14_b2_plate 5_nucleus 37	3460	1590	8304
d14_b2_plate 5_nucleus 38	2357	1158	5774
d14_b2_plate 5_nucleus 39	4670	2108	12359
d14_b2_plate 5_nucleus 40	5500	2300	13674
d14_b2_plate 5_nucleus 41	4066	1892	10215
d14_b2_plate 5_nucleus 42	5614	2548	17700
d14_b2_plate 5_nucleus 43	3522	1687	8964
d14_b2_plate 5_nucleus 44	4086	1909	10238
d14_b2_plate 5_nucleus 45	1258	711	2971
d14_b2_plate 5_nucleus 46	4144	2084	11065
d14_b2_plate 5_nucleus 47	5552	2442	15993
d14_b2_plate 5_nucleus 48	3223	1563	8430
d14_b2_plate 5_nucleus 49	3548	1715	10381
d14_b2_plate 5_nucleus 50	1037	582	2388
d14_b2_plate 5_nucleus 51	4030	1912	10713
d14_b2_plate 5_nucleus 52	2253	1100	4516
d14_b2_plate 5_nucleus 53	5506	2386	15450
d14_b2_plate 5_nucleus 54	3453	1554	7364
d14_b2_plate 5_nucleus 55	4608	2108	12925
d14_b2_plate 5_nucleus 56	1062	628	2422
d14_b2_plate 5_nucleus 57	5304	2341	13478
d14_b2_plate 5_nucleus 58	2194	1271	6072
d14_b2_plate 5_nucleus 59	4360	2049	13153
d14_b2_plate 5_nucleus 60	4522	2014	11530
d14_b2_plate 5_nucleus 61	4804	2016	11701
d14_b2_plate 5_nucleus 62	4211	1937	11801
d14_b2_plate 5_nucleus 63	3920	1698	9526
d14_b2_plate 5_nucleus 64	6200	2531	16132
d14_b2_plate 5_nucleus 65	5466	2465	14731
d14_b2_plate 5_nucleus 66	3179	1639	8348
d14_b2_plate 5_nucleus 67	6819	2892	18507
d14_b2_plate 5_nucleus 68	1037	604	2090
d14_b2_plate 5_nucleus 69	3122	1619	7935
d14_b2_plate 5_nucleus 70	3401	1734	9968
d14_b2_plate 5_nucleus 71	2276	1180	5153
d14_b2_plate 5_nucleus 72	3167	1500	6881
d14_b2_plate 5_nucleus 73	4805	2118	13443
d14_b2_plate 5_nucleus 74	4082	1881	10236
d14_b2_plate 5_nucleus 75	3659	1860	9476
d14_b2_plate 5_nucleus 76	7791	2711	20085
d14_b2_plate 5_nucleus 77	4132	1998	11440
d14_b2_plate 5_nucleus 78	2864	1346	5591
d14_b2_plate 6_nucleus 1	4424	2126	11343
d14_b2_plate 6_nucleus 2	3565	1755	8515
d14_b2_plate 6_nucleus 3	4075	1901	9839
d14_b2_plate 6_nucleus 4	3847	1883	9437
d14_b2_plate 6_nucleus 5	7275	2994	15588
d14_b2_plate 6_nucleus 6	8172	3170	20801
d14_b2_plate 6_nucleus 7	3590	1805	9003
d14_b2_plate 6_nucleus 8	6435	2721	17015
d14_b2_plate 6_nucleus 9	6697	2890	18278
d14_b2_plate 6_nucleus 10	7150	2952	15385
d14_b2_plate 6_nucleus 11	6603	2787	14815
d14_b2_plate 6_nucleus 12	5070	2374	13288
d14_b2_plate 6_nucleus 13	7308	3013	18267
d14_b2_plate 6_nucleus 14	1723	1047	2627
d14_b2_plate 6_nucleus 15	7122	2968	16790
d14_b2_plate 6_nucleus 16	6930	2751	16155
d14_b2_plate 6_nucleus 17	5132	2144	11971
d14_b2_plate 6_nucleus 18	6575	2768	15268
d14_b2_plate 6_nucleus 19	5978	2765	13601
d14_b2_plate 6_nucleus 20	3309	1690	7913
d14_b2_plate 6_nucleus 21	3366	1737	7304
d14_b2_plate 6_nucleus 22	4569	2149	11388
d14_b2_plate 6_nucleus 23	3434	1784	9035
d14_b2_plate 6_nucleus 24	4103	1965	9927
d14_b2_plate 6_nucleus 25	8783	3299	21588
d14_b2_plate 6_nucleus 26	5047	2174	12260
d14_b2_plate 6_nucleus 27	8613	3245	21162
d14_b2_plate 6_nucleus 28	7251	2917	18629
d14_b2_plate 6_nucleus 29	5738	2286	13807
d14_b2_plate 6_nucleus 30	4235	1926	10543
d14_b2_plate 6_nucleus 31	6662	2739	14938
d14_b2_plate 6_nucleus 32	3886	1782	10052
d14_b2_plate 6_nucleus 33	5907	2610	13725
d14_b2_plate 6_nucleus 34	9119	3296	21804
d14_b2_plate 6_nucleus 35	2740	1481	7504
d14_b2_plate 6_nucleus 36	5292	2308	12615
d14_b2_plate 6_nucleus 37	7760	3048	18430
d14_b2_plate 6_nucleus 38	5266	2220	14340
d14_b2_plate 6_nucleus 39	8010	3094	19295
d14_b2_plate 6_nucleus 40	8389	3308	23466
d14_b2_plate 6_nucleus 41	4980	2302	11623
d14_b2_plate 6_nucleus 42	7135	3050	18298
d14_b2_plate 6_nucleus 43	6904	2807	19034
d14_b2_plate 6_nucleus 44	3842	1654	9301
d14_b2_plate 6_nucleus 45	5547	2509	15232
d14_b2_plate 6_nucleus 46	5670	2259	13730
d14_b2_plate 6_nucleus 47	5827	2506	14564
d14_b2_plate 6_nucleus 48	6521	2697	14646
d14_b2_plate 6_nucleus 49	5450	2415	13085
d14_b2_plate 6_nucleus 50	4781	2111	11234
d14_b2_plate 6_nucleus 51	5824	2582	14466
d14_b2_plate 6_nucleus 52	4620	2114	10440
d14_b2_plate 6_nucleus 53	6495	2672	17004
d14_b2_plate 6_nucleus 54	6232	2711	15071
d14_b2_plate 6_nucleus 55	5036	2467	13330
d14_b2_plate 6_nucleus 56	6392	2906	14625
d14_b2_plate 6_nucleus 57	5025	2217	11512
d14_b2_plate 6_nucleus 58	5867	2528	15141
d14_b2_plate 6_nucleus 59	7726	3128	21416
d14_b2_plate 6_nucleus 60	3250	1671	9375
d14_b2_plate 6_nucleus 61	6519	2713	17422
d14_b2_plate 6_nucleus 62	8290	3202	19526
d14_b2_plate 6_nucleus 63	5374	2384	14203
d14_b2_plate 6_nucleus 64	8914	3323	20153
d14_b2_plate 6_nucleus 65	6470	2620	16147
d14_b2_plate 6_nucleus 66	5516	2524	13528
d14_b2_plate 6_nucleus 67	4927	2173	11100
d14_b2_plate 6_nucleus 68	4989	2325	11759
d14_b2_plate 6_nucleus 69	3353	1612	8409
d14_b2_plate 6_nucleus 70	4110	1795	9821
d14_b2_plate 6_nucleus 71	5778	2479	15351
d14_b2_plate 6_nucleus 72	1889	1037	4481
d14_b2_plate 6_nucleus 73	5895	2470	15694
d14_b2_plate 6_nucleus 74	4940	2206	12299
d14_b2_plate 6_nucleus 75	4674	1994	9579
d14_b2_plate 6_nucleus 76	6354	2619	15280
d14_b2_plate 6_nucleus 77	3304	1641	7697
d14_b2_plate 6_nucleus 78	4815	2223	12144
d14_b2_plate 6_nucleus 79	4588	2236	10412
d14_b2_plate 6_nucleus 80	5612	2558	13766
d14_b2_plate 6_nucleus 81	6270	2710	15316
d14_b2_plate 6_nucleus 82	6837	3012	18004
d14_b2_plate 6_nucleus 83	3401	1592	7505
d14_b2_plate 6_nucleus 84	4996	2323	12104
d14_b2_plate 6_nucleus 85	7581	2987	18661
d14_b2_plate 6_nucleus 86	4402	1938	10138
d14_b2_plate 6_nucleus 87	4821	2266	11863
d14_b2_plate 6_nucleus 88	5831	2546	13325
d14_b2_plate 6_nucleus 89	6216	2627	16166
d14_b2_plate 6_nucleus 90	4389	2082	11171
d14_b2_plate 6_nucleus 91	5893	2562	15491
d14_b2_plate 6_nucleus 92	4430	2107	10448
d14_b2_plate 6_nucleus 93	6354	2757	17195
d14_b2_plate 6_nucleus 94	1076	685	2409
d14_b2_plate 7_nucleus 1	4562	2107	12487
d14_b2_plate 7_nucleus 2	4491	1963	11233
d14_b2_plate 7_nucleus 3	6755	2741	17275
d14_b2_plate 7_nucleus 4	4450	1980	11578
d14_b2_plate 7_nucleus 5	7102	2754	17807
d14_b2_plate 7_nucleus 6	7053	2933	16068
d14_b2_plate 7_nucleus 7	4695	2115	11453
d14_b2_plate 7_nucleus 8	1184	695	2478
d14_b2_plate 7_nucleus 9	5965	2425	14839
d14_b2_plate 7_nucleus 10	3724	1691	10048
d14_b2_plate 7_nucleus 11	7260	2865	17247
d14_b2_plate 7_nucleus 12	6813	2789	15861
d14_b2_plate 7_nucleus 13	1551	946	2777
d14_b2_plate 7_nucleus 14	1446	718	3111
d14_b2_plate 7_nucleus 15	1288	788	3152
d14_b2_plate 7_nucleus 16	1147	725	3074
d14_b2_plate 7_nucleus 17	1514	748	3166
d14_b2_plate 7_nucleus 18	3488	1722	7604
d14_b2_plate 7_nucleus 19	4289	1984	11509
d14_b2_plate 7_nucleus 20	3901	1978	9322
d14_b2_plate 7_nucleus 21	5245	2254	13735
d14_b2_plate 7_nucleus 22	7030	2824	19463
d14_b2_plate 7_nucleus 23	5143	2292	13968
d14_b2_plate 7_nucleus 24	5139	2200	13836
d14_b2_plate 7_nucleus 25	6227	2603	16055
d14_b2_plate 7_nucleus 26	1111	580	3002
d14_b2_plate 7_nucleus 27	6506	2613	16418
d14_b2_plate 7_nucleus 28	6236	2613	15097
d14_b2_plate 7_nucleus 29	4728	2187	12150
d14_b2_plate 7_nucleus 30	2333	1150	5614
d14_b2_plate 7_nucleus 31	3115	1562	8162
d14_b2_plate 7_nucleus 32	5990	2400	15311
d14_b2_plate 7_nucleus 33	3534	1734	11101
d14_b2_plate 7_nucleus 34	3831	1793	9543
d14_b2_plate 7_nucleus 35	3013	1459	7364
d14_b2_plate 7_nucleus 36	4282	1909	10646
d14_b2_plate 7_nucleus 37	2927	1351	6945
d14_b2_plate 7_nucleus 38	2949	1415	7148
d14_b2_plate 7_nucleus 39	4625	2087	11316
d14_b2_plate 7_nucleus 40	6492	2523	17493
d14_b2_plate 7_nucleus 41	2726	1407	7676
d14_b2_plate 7_nucleus 42	2505	1321	5818
d14_b2_plate 7_nucleus 43	5213	2088	12983
d14_b2_plate 7_nucleus 44	4941	2153	12192
d14_b2_plate 7_nucleus 45	6827	2696	16533
d14_b2_plate 7_nucleus 46	904	507	1986
d14_b2_plate 7_nucleus 47	5309	2321	13215
d14_b2_plate 7_nucleus 48	1902	1053	4343
d14_b2_plate 7_nucleus 49	4052	1972	10513
d14_b2_plate 7_nucleus 50	5531	2420	14468
d14_b2_plate 7_nucleus 51	5381	2453	13109
d14_b2_plate 7_nucleus 52	3756	1818	9845
d14_b2_plate 7_nucleus 53	3967	1716	9167
d14_b2_plate 7_nucleus 54	6207	2595	14596
d14_b2_plate 7_nucleus 55	3641	1650	8123
d14_b2_plate 7_nucleus 56	5898	2508	15591
d14_b2_plate 7_nucleus 57	2591	1152	5469
d14_b2_plate 7_nucleus 58	4990	2114	12038
d14_b2_plate 7_nucleus 59	4760	2141	11740
d14_b2_plate 7_nucleus 60	4132	1939	9742
d14_b2_plate 7_nucleus 61	2791	1460	7582
d14_b2_plate 7_nucleus 62	5260	2220	12114
d14_b2_plate 7_nucleus 63	3197	1616	7411
d14_b2_plate 7_nucleus 64	4932	2120	11910
d14_b2_plate 7_nucleus 65	3502	1636	8088
d14_b2_plate 7_nucleus 66	3252	1473	7410
d14_b2_plate 7_nucleus 67	7440	2878	19154
d14_b2_plate 7_nucleus 68	5368	2262	12254
d14_b2_plate 7_nucleus 69	3734	1742	8909
d14_b2_plate 7_nucleus 70	5869	2655	13673
d14_b2_plate 7_nucleus 71	1156	719	2970
d14_b2_plate 7_nucleus 72	2238	1094	7198
d14_b2_plate 7_nucleus 73	3460	1814	8144
d14_b2_plate 7_nucleus 74	4604	2160	11674
d14_b2_plate 7_nucleus 75	6689	2772	15964
d14_b2_plate 7_nucleus 76	4432	1800	9581
d14_b2_plate 7_nucleus 77	6389	2524	15714
d14_b2_plate 7_nucleus 78	3236	1426	7747
d14_b2_plate 7_nucleus 79	2029	961	4113
d14_b2_plate 7_nucleus 80	7257	2983	17670
d14_b2_plate 7_nucleus 81	2272	1111	4726
d14_b2_plate 7_nucleus 82	4598	1941	10788
d14_b2_plate 7_nucleus 83	729	494	1551
d14_b2_plate 8_nucleus 1	6287	2762	17446
d14_b2_plate 8_nucleus 2	5242	2388	13229
d14_b2_plate 8_nucleus 3	4495	2078	10470
d14_b2_plate 8_nucleus 4	5371	2391	15153
d14_b2_plate 8_nucleus 5	6271	2645	14377
d14_b2_plate 8_nucleus 6	3968	1795	9859
d14_b2_plate 8_nucleus 7	4344	2045	10049
d14_b2_plate 8_nucleus 8	6875	3016	18208
d14_b2_plate 8_nucleus 9	5881	2617	14591
d14_b2_plate 8_nucleus 10	7649	3184	17196
d14_b2_plate 8_nucleus 11	7671	3066	19452
d14_b2_plate 8_nucleus 12	2577	1425	4682
d14_b2_plate 8_nucleus 13	4550	2196	12343
d14_b2_plate 8_nucleus 14	5401	2241	13106
d14_b2_plate 8_nucleus 15	5287	2338	12169
d14_b2_plate 8_nucleus 16	3833	1816	9761
d14_b2_plate 8_nucleus 17	3464	1602	7458
d14_b2_plate 8_nucleus 18	5177	2401	12239
d14_b2_plate 8_nucleus 19	3501	1799	8158
d14_b2_plate 8_nucleus 20	3507	1819	8126
d14_b2_plate 8_nucleus 21	3777	1827	10397
d14_b2_plate 8_nucleus 22	5835	2461	14384
d14_b2_plate 8_nucleus 23	5611	2246	13553
d14_b2_plate 8_nucleus 24	5948	2374	13979
d14_b2_plate 8_nucleus 25	8574	3326	23444
d14_b2_plate 8_nucleus 26	6233	2606	15659
d14_b2_plate 8_nucleus 27	7053	2821	16909
d14_b2_plate 8_nucleus 28	5878	2641	14051
d14_b2_plate 8_nucleus 29	4702	2114	11620
d14_b2_plate 8_nucleus 30	7386	2895	17846
d14_b2_plate 8_nucleus 31	3805	1817	10061
d14_b2_plate 8_nucleus 32	4488	2198	11826
d14_b2_plate 8_nucleus 33	5958	2517	15023
d14_b2_plate 8_nucleus 34	7028	2776	16421
d14_b2_plate 8_nucleus 35	7218	3052	16636
d14_b2_plate 8_nucleus 36	6765	2801	18218
d14_b2_plate 8_nucleus 37	8204	3282	18934
d14_b2_plate 8_nucleus 38	4612	1950	9757
d14_b2_plate 8_nucleus 39	4710	2048	12275
d14_b2_plate 8_nucleus 40	5829	2497	15022
d14_b2_plate 8_nucleus 41	7206	2857	15822
d14_b2_plate 8_nucleus 42	7942	3177	23556
d14_b2_plate 8_nucleus 43	5981	2508	15195
d14_b2_plate 8_nucleus 44	5593	2404	13665
d14_b2_plate 8_nucleus 45	5658	2250	12559
d14_b2_plate 8_nucleus 46	6810	2863	16507
d14_b2_plate 8_nucleus 47	3643	1724	8032
d14_b2_plate 8_nucleus 48	3936	1873	9862
d14_b2_plate 8_nucleus 49	4486	1964	10583
d14_b2_plate 8_nucleus 50	6856	2860	17342
d14_b2_plate 8_nucleus 51	2770	1467	5954
d14_b2_plate 8_nucleus 52	6804	2802	18332
d14_b2_plate 8_nucleus 53	4696	2130	10388
d14_b2_plate 8_nucleus 54	4727	2216	12006
d14_b2_plate 8_nucleus 55	4824	2299	11225
d14_b2_plate 8_nucleus 56	6641	2751	17350
d14_b2_plate 8_nucleus 57	5522	2512	13747
d14_b2_plate 8_nucleus 58	6781	2926	17748
d14_b2_plate 8_nucleus 59	4823	2142	11485
d14_b2_plate 8_nucleus 60	8539	3291	22433
d14_b2_plate 8_nucleus 61	5453	2418	14193
d14_b2_plate 8_nucleus 62	3874	1866	10141
d14_b2_plate 8_nucleus 63	3105	1619	7725
d14_b2_plate 8_nucleus 64	6637	2837	15295
d14_b2_plate 8_nucleus 65	4576	2026	10577
d14_b2_plate 8_nucleus 66	7380	3061	17965
d14_b2_plate 8_nucleus 67	6860	2634	17221
d14_b2_plate 8_nucleus 68	5374	2452	13446
d14_b2_plate 8_nucleus 69	6013	2578	14368
d14_b2_plate 8_nucleus 70	4134	1863	9778
d14_b2_plate 8_nucleus 71	6902	3031	16441
d14_b2_plate 8_nucleus 72	6386	2741	16468
d14_b2_plate 8_nucleus 73	7398	2907	19575
d14_b2_plate 8_nucleus 74	5147	2201	11229
d14_b2_plate 8_nucleus 75	5268	2355	12830
d14_b2_plate 8_nucleus 76	5765	2531	14139
d14_b2_plate 8_nucleus 77	4352	1850	9681
d14_b2_plate 8_nucleus 78	4010	2032	9264
d14_b2_plate 8_nucleus 79	7854	3052	20598
d14_b2_plate 8_nucleus 80	4220	1985	11788
d14_b2_plate 8_nucleus 81	4350	2012	11180
d14_b2_plate 8_nucleus 82	5683	2485	14852
d14_b2_plate 8_nucleus 83	5073	2211	12740
d14_b2_plate 8_nucleus 84	1113	721	2406
d14_b2_plate 9_nucleus 1	5805	2568	14397
d14_b2_plate 9_nucleus 2	2591	1322	5636
d14_b2_plate 9_nucleus 3	6706	2711	17118
d14_b2_plate 9_nucleus 4	6508	2730	16149
d14_b2_plate 9_nucleus 5	3349	1557	7129
d14_b2_plate 9_nucleus 6	4479	2199	9775
d14_b2_plate 9_nucleus 7	6976	2686	16480
d14_b2_plate 9_nucleus 8	2749	1409	7173
d14_b2_plate 9_nucleus 9	5728	2386	13943
d14_b2_plate 9_nucleus 10	4355	1955	10220
d14_b2_plate 9_nucleus 11	1852	1037	3408
d14_b2_plate 9_nucleus 12	2265	1194	6316
d14_b2_plate 9_nucleus 13	3452	1660	7963
d14_b2_plate 9_nucleus 14	6076	2508	15438
d14_b2_plate 9_nucleus 15	4769	2128	10818
d14_b2_plate 9_nucleus 16	5179	2196	11405
d14_b2_plate 9_nucleus 17	3885	1874	9474
d14_b2_plate 9_nucleus 18	1233	745	3110
d14_b2_plate 9_nucleus 19	1805	904	4248
d14_b2_plate 9_nucleus 20	1124	663	2488
d14_b2_plate 9_nucleus 21	2798	1397	6700
d14_b2_plate 9_nucleus 22	4108	1978	9734
d14_b2_plate 9_nucleus 23	5333	2268	13607
d14_b2_plate 9_nucleus 24	6989	2757	18200
d14_b2_plate 9_nucleus 25	2512	1147	5190
d14_b2_plate 9_nucleus 26	7895	3023	17472
d14_b2_plate 9_nucleus 27	9059	3340	23025
d14_b2_plate 9_nucleus 28	1969	1092	5737
d14_b2_plate 9_nucleus 29	7045	2949	17462
d14_b2_plate 9_nucleus 30	3222	1509	6486
d14_b2_plate 9_nucleus 31	5923	2571	14342
d14_b2_plate 9_nucleus 32	3837	1849	10491
d14_b2_plate 9_nucleus 33	3994	1790	10173
d14_b2_plate 9_nucleus 34	4779	2176	11213
d14_b2_plate 9_nucleus 35	5731	2396	13766
d14_b2_plate 9_nucleus 36	2511	1360	6461
d14_b2_plate 9_nucleus 37	3467	1777	8108
d14_b2_plate 9_nucleus 38	2966	1432	6764
d14_b2_plate 9_nucleus 39	2405	1239	6776
d14_b2_plate 9_nucleus 40	4962	2238	12504
d14_b2_plate 9_nucleus 41	5905	2366	12867
d14_b2_plate 9_nucleus 42	2427	1146	5264
d14_b2_plate 9_nucleus 43	3974	1711	8930
d14_b2_plate 9_nucleus 44	4636	2120	11342
d14_b2_plate 9_nucleus 45	5503	2412	10944
d14_b2_plate 9_nucleus 46	2727	1388	6744
d14_b2_plate 9_nucleus 47	5299	2198	13171
d14_b2_plate 9_nucleus 48	3568	1684	8879
d14_b2_plate 9_nucleus 49	2239	1206	5259
d14_b2_plate 9_nucleus 50	2556	1181	5879
d14_b2_plate 9_nucleus 51	3923	1897	8470
d14_b2_plate 9_nucleus 52	4429	1956	9880
d14_b2_plate 9_nucleus 53	1289	587	2205
d14_b2_plate 9_nucleus 54	1868	1068	4243
d14_b2_plate 9_nucleus 55	4400	2148	10407
d14_b2_plate 9_nucleus 56	4431	1977	10834
d14_b2_plate 9_nucleus 57	4211	2027	10355
d14_b2_plate 9_nucleus 58	927	579	2174
d14_b2_plate 9_nucleus 59	3019	1465	6307
d14_b2_plate 9_nucleus 60	3090	1635	7858
d14_b2_plate 9_nucleus 61	3197	1592	7648
d14_b2_plate 9_nucleus 62	5029	2340	12147
d14_b2_plate 9_nucleus 63	4195	1944	9821
d14_b2_plate 9_nucleus 64	6036	2363	13435
d14_b2_plate 9_nucleus 65	4961	2104	11350
d14_b2_plate 9_nucleus 66	3924	1944	9746
d14_b2_plate 9_nucleus 67	5118	2282	13275
d14_b2_plate 9_nucleus 68	6583	2463	16920
d14_b2_plate 9_nucleus 69	5087	2202	12648
d14_b2_plate 9_nucleus 70	5367	2427	12505
d14_b2_plate 9_nucleus 71	5797	2484	13461
d14_b2_plate 9_nucleus 72	6436	2665	15089
d14_b2_plate 9_nucleus 73	5943	2560	15764
d14_b2_plate 9_nucleus 74	5508	2395	12233
d14_b2_plate 9_nucleus 75	4767	2149	10486
d14_b2_plate 9_nucleus 76	3180	1604	6454
d14_b2_plate 9_nucleus 77	4512	1957	10237
d14_b2_plate 9_nucleus 78	3507	1526	8328
d14_b2_plate 9_nucleus 79	4063	1987	10308
d14_b2_plate 9_nucleus 80	1059	613	2554
d14_b2_plate 9_nucleus 81	4477	2013	9764
d14_b2_plate 9_nucleus 82	1188	676	2466
d14_b2_plate 9_nucleus 83	4934	2232	12200
d14_b2_plate 9_nucleus 84	6778	2859	17089
d7_plate 1_nucleus 1	7188	3225	20409
d7_plate 1_nucleus 2	3150	1624	8102
d7_plate 1_nucleus 3	5809	2611	17453
d7_plate 1_nucleus 4	4104	2018	12436
d7_plate 1_nucleus 5	3856	1935	10701
d7_plate 1_nucleus 6	7514	3125	23065
d7_plate 1_nucleus 7	1911	1187	5087
d7_plate 1_nucleus 8	3325	1721	9050
d7_plate 1_nucleus 9	6445	2899	15484
d7_plate 1_nucleus 10	5535	2696	14268
d7_plate 1_nucleus 11	4329	2121	12605
d7_plate 1_nucleus 12	4186	2095	11028
d7_plate 1_nucleus 13	2070	1093	5936
d7_plate 1_nucleus 14	3519	1810	9125
d7_plate 1_nucleus 15	3340	1711	9100
d7_plate 1_nucleus 16	3795	1896	9703
d7_plate 1_nucleus 17	2372	1515	6706
d7_plate 1_nucleus 18	2746	1522	6629
d7_plate 1_nucleus 19	3291	1689	9311
d7_plate 1_nucleus 20	2848	1538	8638
d7_plate 1_nucleus 21	6383	2847	16558
d7_plate 1_nucleus 22	3438	1828	8440
d7_plate 1_nucleus 23	3795	1983	10816
d7_plate 1_nucleus 24	4121	2004	11708
d7_plate 1_nucleus 25	6419	2704	18249
d7_plate 1_nucleus 26	4348	2125	12673
d7_plate 1_nucleus 27	6091	2603	16570
d7_plate 1_nucleus 28	4571	2062	13931
d7_plate 1_nucleus 29	6147	2641	18938
d7_plate 1_nucleus 30	4553	2143	12564
d7_plate 1_nucleus 31	3263	1602	9616
d7_plate 1_nucleus 32	2495	1282	6190
d7_plate 1_nucleus 33	3021	1510	8743
d7_plate 1_nucleus 34	6998	2930	20164
d7_plate 1_nucleus 35	3091	1662	8868
d7_plate 1_nucleus 36	5490	2488	15647
d7_plate 1_nucleus 37	4255	2019	12914
d7_plate 1_nucleus 38	3736	1821	9646
d7_plate 1_nucleus 39	4079	2023	11726
d7_plate 1_nucleus 40	3076	1605	8514
d7_plate 1_nucleus 41	3541	1795	9169
d7_plate 1_nucleus 42	3285	1672	8223
d7_plate 1_nucleus 43	4276	1959	10152
d7_plate 1_nucleus 44	5116	2255	13348
d7_plate 1_nucleus 45	4077	1894	11943
d7_plate 1_nucleus 46	3511	1788	9606
d7_plate 1_nucleus 47	5382	2346	14390
d7_plate 1_nucleus 48	3184	1605	8287
d7_plate 1_nucleus 49	3252	1771	8909
d7_plate 1_nucleus 50	2013	1068	5318
d7_plate 1_nucleus 51	4769	2289	14027
d7_plate 1_nucleus 52	3964	1871	10310
d7_plate 1_nucleus 53	6971	3004	19257
d7_plate 1_nucleus 54	2916	1555	7945
d7_plate 1_nucleus 55	4377	2114	12138
d7_plate 1_nucleus 56	5386	2400	15693
d7_plate 1_nucleus 57	5033	2333	14774
d7_plate 1_nucleus 58	4393	2131	11126
d7_plate 1_nucleus 59	3677	1902	8985
d7_plate 1_nucleus 60	844	610	2166
d7_plate 1_nucleus 61	3182	1594	7063
d7_plate 1_nucleus 62	2761	1428	6908
d7_plate 1_nucleus 63	3586	1820	8821
d7_plate 1_nucleus 64	1294	770	3227
d7_plate 1_nucleus 65	4960	2380	11262
d7_plate 1_nucleus 66	4696	2262	13229
d7_plate 1_nucleus 67	3767	1992	9433
d7_plate 1_nucleus 68	4899	2246	12616
d7_plate 1_nucleus 69	3925	1784	9310
d7_plate 1_nucleus 70	5122	2446	14951
d7_plate 1_nucleus 71	3399	1655	9764
d7_plate 1_nucleus 72	4906	2290	15342
d7_plate 1_nucleus 73	2779	1440	6852
d7_plate 1_nucleus 74	3888	1888	10870
d7_plate 1_nucleus 75	3644	1884	11769
d7_plate 1_nucleus 76	3846	1923	10672
d7_plate 1_nucleus 77	5950	2694	17712
d7_plate 1_nucleus 78	4415	1958	11972
d7_plate 1_nucleus 79	4515	2076	12345
d7_plate 1_nucleus 80	4289	2055	12436
d7_plate 1_nucleus 81	4475	2024	12064
d7_plate 1_nucleus 82	2620	1352	6258
d7_plate 1_nucleus 83	973	617	2476
d7_plate 1_nucleus 84	3948	1836	9065
d7_plate 1_nucleus 85	6162	2754	16840
d7_plate 1_nucleus 86	2069	1139	5686
d7_plate 1_nucleus 87	5103	2325	13858
d7_plate 1_nucleus 88	4757	2270	12394
d7_plate 1_nucleus 89	4691	2278	12412
d7_plate 1_nucleus 90	3299	1726	10241
d7_plate 1_nucleus 91	860	600	1910
d7_plate 10_nucleus 1	6844	2959	20440
d7_plate 10_nucleus 2	3685	1819	10863
d7_plate 10_nucleus 3	5206	2359	17723
d7_plate 10_nucleus 4	6279	2743	16891
d7_plate 10_nucleus 5	5316	2382	17884
d7_plate 10_nucleus 6	3639	1861	11355
d7_plate 10_nucleus 7	4673	2248	15162
d7_plate 10_nucleus 8	7770	3068	22042
d7_plate 10_nucleus 9	3605	1786	10722
d7_plate 10_nucleus 10	4233	2026	10416
d7_plate 10_nucleus 11	2823	1488	7560
d7_plate 10_nucleus 12	5423	2486	16209
d7_plate 10_nucleus 13	2411	1287	5509
d7_plate 10_nucleus 14	5797	2509	16851
d7_plate 10_nucleus 15	5030	2262	14572
d7_plate 10_nucleus 16	4063	2003	12499
d7_plate 10_nucleus 17	4261	2132	13010
d7_plate 10_nucleus 18	2966	1562	9143
d7_plate 10_nucleus 19	2312	1271	5707
d7_plate 10_nucleus 20	3510	1818	9386
d7_plate 10_nucleus 21	4820	2263	12493
d7_plate 10_nucleus 22	4074	2025	11667
d7_plate 10_nucleus 23	4459	2123	13435
d7_plate 10_nucleus 24	2328	1185	5929
d7_plate 10_nucleus 25	6322	2752	19366
d7_plate 10_nucleus 26	4415	2024	13800
d7_plate 10_nucleus 27	4064	1929	11709
d7_plate 10_nucleus 28	7044	3108	20599
d7_plate 10_nucleus 29	4926	2376	13622
d7_plate 10_nucleus 30	3307	1697	9240
d7_plate 10_nucleus 31	4039	1922	11597
d7_plate 10_nucleus 32	4856	2197	13164
d7_plate 10_nucleus 33	5271	2476	14724
d7_plate 10_nucleus 34	2348	1299	5884
d7_plate 10_nucleus 35	5209	2452	15495
d7_plate 10_nucleus 36	1718	873	3915
d7_plate 10_nucleus 37	6300	2753	19230
d7_plate 10_nucleus 38	6233	2677	18344
d7_plate 10_nucleus 39	4495	2149	12009
d7_plate 10_nucleus 40	5361	2358	14991
d7_plate 10_nucleus 41	4673	2229	14642
d7_plate 10_nucleus 42	4384	2162	12895
d7_plate 10_nucleus 43	4536	2181	14136
d7_plate 10_nucleus 44	4820	2218	14258
d7_plate 10_nucleus 45	6534	2832	19051
d7_plate 10_nucleus 46	2618	1486	6552
d7_plate 10_nucleus 47	6526	2804	20354
d7_plate 10_nucleus 48	3482	1723	9240
d7_plate 10_nucleus 49	5602	2562	16378
d7_plate 10_nucleus 50	1869	1005	4662
d7_plate 10_nucleus 51	3494	1720	9730
d7_plate 10_nucleus 52	4154	1975	10717
d7_plate 10_nucleus 53	4623	2124	13649
d7_plate 10_nucleus 54	3559	1801	10070
d7_plate 10_nucleus 55	2706	1401	7174
d7_plate 10_nucleus 56	6290	2779	17283
d7_plate 10_nucleus 57	4138	2008	12318
d7_plate 10_nucleus 58	4151	1968	11071
d7_plate 10_nucleus 59	5076	2327	14112
d7_plate 10_nucleus 60	4953	2287	12001
d7_plate 10_nucleus 61	4815	2259	15609
d7_plate 10_nucleus 62	2416	1318	6427
d7_plate 10_nucleus 63	7524	3121	22322
d7_plate 10_nucleus 64	5093	2417	14989
d7_plate 10_nucleus 65	5201	2442	14756
d7_plate 10_nucleus 66	4060	1999	12485
d7_plate 10_nucleus 67	5116	2457	15282
d7_plate 10_nucleus 68	4331	2041	12364
d7_plate 10_nucleus 69	4494	2170	12311
d7_plate 10_nucleus 70	4177	2041	12331
d7_plate 10_nucleus 71	5964	2627	16246
d7_plate 10_nucleus 72	5595	2360	15245
d7_plate 10_nucleus 73	1438	750	3300
d7_plate 10_nucleus 74	4626	2166	13206
d7_plate 10_nucleus 75	3812	1844	10032
d7_plate 10_nucleus 76	6839	2888	21356
d7_plate 10_nucleus 77	3690	1814	11081
d7_plate 10_nucleus 78	3284	1681	10132
d7_plate 10_nucleus 79	5427	2438	17162
d7_plate 10_nucleus 80	7460	3192	21914
d7_plate 10_nucleus 81	4299	2159	13418
d7_plate 10_nucleus 82	4681	2177	14054
d7_plate 10_nucleus 83	4078	1995	11311
d7_plate 10_nucleus 84	2831	1468	8073
d7_plate 10_nucleus 85	4262	2010	11190
d7_plate 10_nucleus 86	1185	670	2578
d7_plate 10_nucleus 87	1000	661	2890
d7_plate 10_nucleus 88	4802	2202	13838
d7_plate 10_nucleus 89	4318	2070	12887
d7_plate 10_nucleus 90	7807	3112	19662
d7_plate 10_nucleus 91	3939	2104	19588
d7_plate 10_nucleus 92	4922	2350	14838
d7_plate 10_nucleus 93	3032	1679	9515
d7_plate 10_nucleus 94	5339	2398	16333
d7_plate 10_nucleus 95	941	634	2202
d7_plate 2_nucleus 1	4455	2166	12983
d7_plate 2_nucleus 2	4042	1921	11328
d7_plate 2_nucleus 3	3792	1828	11493
d7_plate 2_nucleus 4	6730	2778	19469
d7_plate 2_nucleus 5	4235	2003	10944
d7_plate 2_nucleus 6	5455	2546	17001
d7_plate 2_nucleus 7	1850	1097	4917
d7_plate 2_nucleus 8	2209	1248	5858
d7_plate 2_nucleus 9	4618	2216	13138
d7_plate 2_nucleus 10	2018	1228	6301
d7_plate 2_nucleus 11	3312	1707	7612
d7_plate 2_nucleus 12	5918	2746	19399
d7_plate 2_nucleus 13	3186	1640	9914
d7_plate 2_nucleus 14	4583	2233	12894
d7_plate 2_nucleus 15	3403	1741	9404
d7_plate 2_nucleus 16	2967	1577	8905
d7_plate 2_nucleus 17	2558	1246	7180
d7_plate 2_nucleus 18	3522	1732	11085
d7_plate 2_nucleus 19	4323	2106	12391
d7_plate 2_nucleus 20	1668	853	3484
d7_plate 2_nucleus 21	2578	1396	7360
d7_plate 2_nucleus 22	3742	1899	10579
d7_plate 2_nucleus 23	5200	2373	16191
d7_plate 2_nucleus 24	3263	1746	9881
d7_plate 2_nucleus 25	5075	2292	17175
d7_plate 2_nucleus 26	2421	1424	7729
d7_plate 2_nucleus 27	1815	997	4483
d7_plate 2_nucleus 28	3633	1879	11096
d7_plate 2_nucleus 29	4131	2070	12769
d7_plate 2_nucleus 30	3844	1879	11046
d7_plate 2_nucleus 31	3693	1888	9096
d7_plate 2_nucleus 32	3824	1920	10385
d7_plate 2_nucleus 33	885	520	1994
d7_plate 2_nucleus 34	1840	936	3920
d7_plate 2_nucleus 35	2884	1520	8601
d7_plate 2_nucleus 36	2715	1438	7459
d7_plate 2_nucleus 37	4271	2090	13318
d7_plate 2_nucleus 38	1915	1035	5044
d7_plate 2_nucleus 39	4779	2376	14829
d7_plate 2_nucleus 40	7091	3294	19786
d7_plate 2_nucleus 41	3745	1913	10268
d7_plate 2_nucleus 42	5742	2502	16579
d7_plate 2_nucleus 43	2304	1256	6596
d7_plate 2_nucleus 44	2924	1570	8280
d7_plate 2_nucleus 45	3527	1839	9920
d7_plate 2_nucleus 46	5279	2580	15861
d7_plate 2_nucleus 47	3974	1980	11426
d7_plate 2_nucleus 48	4070	1967	11950
d7_plate 2_nucleus 49	4160	2052	12076
d7_plate 2_nucleus 50	1908	1022	5279
d7_plate 2_nucleus 51	2846	1526	7361
d7_plate 2_nucleus 52	2960	1536	7228
d7_plate 2_nucleus 53	2600	1474	7767
d7_plate 2_nucleus 54	4633	2165	13851
d7_plate 2_nucleus 55	3814	1889	11739
d7_plate 2_nucleus 56	2097	1160	5656
d7_plate 2_nucleus 57	2797	1457	9062
d7_plate 2_nucleus 58	3519	1713	10090
d7_plate 2_nucleus 59	4462	1992	12910
d7_plate 2_nucleus 60	3740	1802	11813
d7_plate 2_nucleus 61	5980	2570	17628
d7_plate 2_nucleus 62	1258	690	2783
d7_plate 2_nucleus 63	5099	2494	14601
d7_plate 2_nucleus 64	3744	1876	9774
d7_plate 2_nucleus 65	4640	2056	14360
d7_plate 2_nucleus 66	3210	1682	9955
d7_plate 2_nucleus 67	4791	2287	13005
d7_plate 2_nucleus 68	2580	1416	6644
d7_plate 2_nucleus 69	4051	1960	12602
d7_plate 2_nucleus 70	2788	1546	8225
d7_plate 2_nucleus 71	3230	1693	9550
d7_plate 2_nucleus 72	2326	1269	6832
d7_plate 2_nucleus 73	4000	1931	12441
d7_plate 2_nucleus 74	3604	1879	9950
d7_plate 2_nucleus 75	4259	2025	11550
d7_plate 2_nucleus 76	4534	2244	12072
d7_plate 2_nucleus 77	3580	1765	10733
d7_plate 2_nucleus 78	3308	1686	9305
d7_plate 2_nucleus 79	3932	1940	11725
d7_plate 2_nucleus 80	1724	930	3820
d7_plate 2_nucleus 81	3819	1945	12607
d7_plate 2_nucleus 82	3202	1652	9224
d7_plate 2_nucleus 83	1627	876	4123
d7_plate 2_nucleus 84	4617	2134	12203
d7_plate 2_nucleus 85	3895	1888	10881
d7_plate 2_nucleus 86	3465	1736	9586
d7_plate 2_nucleus 87	1152	753	3605
d7_plate 2_nucleus 88	1484	746	2418
d7_plate 2_nucleus 89	4739	2297	12239
d7_plate 2_nucleus 90	4198	2101	12166
d7_plate 2_nucleus 91	3343	1731	9297
d7_plate 2_nucleus 92	5602	2561	17408
d7_plate 2_nucleus 93	1580	869	3356
d7_plate 2_nucleus 94	3691	1802	10814
d7_plate 2_nucleus 95	927	644	2247
d7_plate 3_nucleus 1	4387	2099	14323
d7_plate 3_nucleus 2	3338	1692	9752
d7_plate 3_nucleus 3	7123	2984	21234
d7_plate 3_nucleus 4	5323	2454	13895
d7_plate 3_nucleus 5	5647	2493	18165
d7_plate 3_nucleus 6	2536	1424	7597
d7_plate 3_nucleus 7	4085	1999	12323
d7_plate 3_nucleus 8	3596	1902	10856
d7_plate 3_nucleus 9	4313	2180	12968
d7_plate 3_nucleus 10	3643	1804	10191
d7_plate 3_nucleus 11	7172	3215	20709
d7_plate 3_nucleus 12	5833	2519	16519
d7_plate 3_nucleus 13	4980	2313	13874
d7_plate 3_nucleus 14	3360	1758	9887
d7_plate 3_nucleus 15	2426	1313	6963
d7_plate 3_nucleus 16	3385	1780	8682
d7_plate 3_nucleus 17	3362	1695	8201
d7_plate 3_nucleus 18	2969	1581	8293
d7_plate 3_nucleus 19	2205	1217	6345
d7_plate 3_nucleus 20	5437	2490	16777
d7_plate 3_nucleus 21	1789	1042	4807
d7_plate 3_nucleus 22	4401	2179	12854
d7_plate 3_nucleus 23	2659	1417	7660
d7_plate 3_nucleus 24	4995	2399	16091
d7_plate 3_nucleus 25	2844	1481	7303
d7_plate 3_nucleus 26	4522	2134	14525
d7_plate 3_nucleus 27	2437	1236	7130
d7_plate 3_nucleus 28	5400	2454	15972
d7_plate 3_nucleus 29	3640	1906	10727
d7_plate 3_nucleus 30	4001	2028	9065
d7_plate 3_nucleus 31	3402	1713	10169
d7_plate 3_nucleus 32	4375	2118	13041
d7_plate 3_nucleus 33	3065	1500	7130
d7_plate 3_nucleus 34	2269	1255	6514
d7_plate 3_nucleus 35	4202	1812	13090
d7_plate 3_nucleus 36	2646	1375	8044
d7_plate 3_nucleus 37	3988	1959	11712
d7_plate 3_nucleus 38	3880	1808	10608
d7_plate 3_nucleus 39	4296	2100	11751
d7_plate 3_nucleus 40	5278	2382	17396
d7_plate 3_nucleus 41	3927	1940	11425
d7_plate 3_nucleus 42	2429	1191	7189
d7_plate 3_nucleus 43	2490	1327	7571
d7_plate 3_nucleus 44	4037	1948	11783
d7_plate 3_nucleus 45	4488	2148	13207
d7_plate 3_nucleus 46	6296	2690	18653
d7_plate 3_nucleus 47	4947	2327	14681
d7_plate 3_nucleus 48	3323	1678	9521
d7_plate 3_nucleus 49	2967	1576	8293
d7_plate 3_nucleus 50	2868	1531	8249
d7_plate 3_nucleus 51	3670	1862	11658
d7_plate 3_nucleus 52	2937	1637	8082
d7_plate 3_nucleus 53	3913	1891	11062
d7_plate 3_nucleus 54	5724	2382	11825
d7_plate 3_nucleus 55	1726	940	4865
d7_plate 3_nucleus 56	4167	1938	11180
d7_plate 3_nucleus 57	3311	1735	8205
[truncated: 4,376 more rows]

## Sheet: Supplementary Fig. 2c
Sample	chrM	other_chr	percent_mito
d14_b1_plate 1	98321	10946710	0.898179
d14_b1_plate 10	152356	14271793	1.06753
d14_b1_plate 2	157627	14916474	1.05673
d14_b1_plate 3	166364	14520878	1.14569
d14_b1_plate 4	140730	15538631	0.905678
d14_b1_plate 5	162256	17298746	0.937964
d14_b1_plate 6	157355	15046236	1.04581
d14_b1_plate 7	142026	13685643	1.03777
d14_b1_plate 8	201674	16806511	1.19998
d14_b1_plate 9	111139	10565970	1.05186
d14_b2_plate 1	116275	11955913	0.972531
d14_b2_plate 10	228935	13680562	1.67343
d14_b2_plate 2	302653	15695003	1.92834
d14_b2_plate 3	131313	10730269	1.22376
d14_b2_plate 4	321536	14685778	2.18944
d14_b2_plate 5	98000	9666903	1.01377
d14_b2_plate 6	262914	12548987	2.0951
d14_b2_plate 7	135942	11089837	1.22583
d14_b2_plate 8	376648	15557299	2.42104
d14_b2_plate 9	87278	8956542	0.974461
d7_plate 1	161095	18440973	0.873571
d7_plate 10	164499	17368502	0.947111
d7_plate 2	149450	16771367	0.891102
d7_plate 3	141530	17887069	0.791242
d7_plate 4	153930	18944314	0.812539
d7_plate 5	147257	22300058	0.660344
d7_plate 6	195232	16550529	1.17961
d7_plate 7	133554	20189924	0.661488
d7_plate 8	216711	18650188	1.16198
d7_plate 9	136012	17239352	0.788962
Mdx_b1_plate 1	104165	8454908	1.23201
Mdx_b1_plate 11	73275	6569126	1.11545
Mdx_b1_plate 12	84715	7567460	1.11946
Mdx_b1_plate 13	127561	9309278	1.37026
Mdx_b1_plate 3	79820	7200803	1.10849
Mdx_b1_plate 4	109532	8901482	1.23049
Mdx_b1_plate 5	77104	6689012	1.1527
Mdx_b1_plate 6	100423	9009142	1.11468
Mdx_b1_plate 7	110475	8109352	1.36232
Mdx_b1_plate 8	89801	8009124	1.12123
Mdx_b2_plate 1	85541	8830925	0.968653
Mdx_b2_plate 2	85435	8892693	0.960733
Mdx_b2_plate 3	80459	7311225	1.10049
Mdx_b2_plate 4	94266	7849417	1.20093
Mdx_b2_plate 5	85400	7160334	1.19268
Mdx_b2_plate 6	92948	8001583	1.16162
Mdx_b2_plate 7	84912	8609124	0.986302
Mdx_b2_plate 8	79901	7508124	1.06419
Mdx_b2_plate 9	85012	8809987	0.96495
Mdx_b2_plate 10	92782	7981242	1.1625
Spindle_b1_plate 2	16971	6161327	0.275444
Spindle_b2_plate 10	32006	8649640	0.370027
Spindle_b2_plate 9	32786	8271276	0.396384
Uninjured_b1_plate 1	69263	10031725	0.69044
Uninjured_b1_plate 2	59321	10757652	0.551431
Uninjured_b1_plate 3	128628	12290961	1.04653
Uninjured_b1_plate 4	62995	10331012	0.609766
Uninjured_b1_plate 5	173604	19435794	0.893218
Uninjured_b2_plate 1	56866	12355193	0.46026
Uninjured_b2_plate 2	69719	11747358	0.593487
Uninjured_b2_plate 3	52329	9547440	0.548095
Uninjured_b2_plate 4	59627	10495890	0.568099
Uninjured_b2_plate 5	58750	10082693	0.582682
Uninjured_b2_plate 6	56311	9978289	0.564335
Uninjured_b3_plate 1	55868	10775976	0.51845
Uninjured_b3_plate 2	66356	10839855	0.612148
Uninjured_b3_plate 3	82779	10508905	0.787703
Uninjured_b3_plate 4	71529	11744937	0.60902
Uninjured_b3_plate 5	48525	10743066	0.451687
Uninjured_b3_plate 6	50158	10658923	0.470573

## Sheet: Supplementary Figure 4b
	Uninjured #1	Uninjured #2	Uninjured #3	7 dpi #1	7 dpi #2	7 dpi #3	14 dpi #1	14 dpi #2	14 dpi#3		Unpaired Student's t-test (two-tailed)
Arrdc2	1.30274	1.12627	0.570995	0.0139998	0.0285879	0.0511738	0.0764971	0.0238734	0.108936		Gene	Comparison	p-values
Pfkfb3	1.5313	1.01028	0.458424	0.0347885	0.0443401	0.0258222	0.114606	0.0402395	0.0782782		Arrdc2	uninjured vs 7 dpi	0.0118
Smox	1.62868	0.655339	0.769788	0.139906	0.127851	0.179559	0.297824	0.087932	0.192447		Arrdc2	uninjured vs 14 dpi	0.0318
Gpt2	1.16521	1.23165	0.603149	0.277505	0.277505	0.150787	0.557269	0.198965	0.258921		Pfkfb3	uninjured vs 7 dpi	0.0357
Cish	1.763	0.305243	0.93176	5.61012	9.70031	7.93	0.258463	0.104244	0.147423		Pfkfb3	uninjured vs 14 dpi	0.0411
Ddit4l	1.39236	0.492273	1.11538	2.84323	4.2502	5.72601	1.18717	0.386229	0.557688		Smox	uninjured vs 7 dpi	0.049
Casq2	2.19384	0.390517	0.415655	4.51104	1.70936	6.41789	6.20512	7.79992	6.51362		Gpt2	uninjured vs 7 dpi	0.0199
Acta1	2.10985	0.408141	0.482011	4.91482	8.76054	5.88539	10.7565	9.96686	8.09561		Gpt2	uninjured vs 14 dpi	0.0411
											Cish	uninjured vs 7 dpi	0.0058
											Cish	7 dpi vs 14 dpi	0.0031
											Ddit4l	uninjured vs 7 dpi	0.02
											Ddit4l	7 dpi vs 14 dpi	0.0147
											Casq2	uninjured vs 14 dpi	0.0016
											Acta1	uninjured vs 14 dpi	0.0009
